# Supplementary material for: Live imaging of the Cryptosporidium parvum life cycle reveals direct development of male and female gametes from type I meronts
Source: PLoS Biol. 2022 Apr 18;20(4):e3001604. doi: 10.1371/journal.pbio.3001604 (PMC9015140; doi:10.1371/journal.pbio.3001604)
Supplement: S1 Data — (XLSX) [file pbio.3001604.s008.xlsx]

## Sheet: Fig1C_Preconditioning
	Uninfected 48 Hours Pretreat Media				Average	standard diviation
24	290000	308000	287000		295000	11357.8
48	772000	572000	664000		669333	100107
72	331000	562000	553000		482000	130847
	48 Hours, 10,000 oocysts/well
24	353000	370000	383000		368667	15044.4
48	602000	722000	417000		580333	153650
72	253000	449000	191000		297667	134675
	48 Hours, 20,000 oocysts/well
24	361000	304000	322000		329000	29137.6
48	612000	387000	534000		511000	114250
72	307000	258000	268000		277667	25890.8

## Sheet: Fig1D_Preconditioned
Pretreat Uninf Control	1N	2N	4N	8N	Male	Female											48H10k	1N	2N	4N	8N	Male	Female
24_001	13	1	1														24_001	1	1	4	1
24_002	11	1							Asexual	Female	Male		% Asexual	% Female	% Male		24_002	11	1	4	3
24_003	8	1	3					Uninf_24	321	0	0		100	0	0		24_003	3			3
24_004			1	1				Uninf_48	173	56	24		68.3794	22.1344	9.48617		24_004	10	2		2
24_005	13	1						Uninf_72	87	136	105		26.5244	41.4634	32.0122		24_005	9		2	1
24_006	5	1	2														24_006	33		2
24_007	17																24_007	10	3	7	2
24_008	2	1	1														24_008	27	1
24_009	15		1	3					Asexual	Female	Male		% Asexual	% Female	% Male		24_009	17	5	1	3
24_010	24	1						48h10k_24	389	0	0		100	0	0		24_010	13	4
24_011	20	2						48h10k_48	691	150	114		72.356	15.7068	11.9372		24_011	10	6	1
24_012	2	4		1				48h10k_72	59	62	26		40.1361	42.1769	17.6871		24_012	18	1
24_013	6	1	2														24_013	9	3	1	1
24_014		3		1													24_014	22	2	3
24_015	11		2	1													24_015	7	2	1	1
24_016	5	2		2													24_016	17	1		1
24_017	17	1		1													24_017	22	2	2
24_018	20			1													24_018	16	2	1
24_019	35	1	1	1													24_019	6		6	1
24_020	43	5	2														24_020	35	3
24 Hours:	267	26	16	12	0	0	321										24 Hours:	296	39	35	19	0	0	389
48_006		1	1	2													48_001	78	3	1	3	5	10
48_007	8	1															48_002	27	5	4	1	6	11
48_008	4		2		5	9											48_003	32	8	3		3	19
48_009	41	2	1		2	2											48_004	26	7	3	1		8
48_010																	48_005	17	4	1	1	4	4
48_011	2	1			4	13											48_006	14	5	2	1	3	4
48_012	2					5											48_007	19	6	3	6	9	11
48_013	8																48_008	43	6	4	5	6	6
48_014	6																48_009	26	6	1
48_015	8		2		1	6											48_010	17	1	1	2	2	2
48_016	1				1												48_011	20	5	3		3	5
48_017	3	2	3		1	1											48_012	13		4	1	6	1
48_018	3					2											48_013	26	3	2	3	2	5
48_019	7	4			2	4											48_014	26	3	1	1	4	4
48_020	7	1				2											48_015	68	4	6		9	4
48_021	17	1	1		4	8											48_016	19	3	4	1	17	10
48_022	8		2		1												48_017	4				3
48_023	8				1	4											48_018	11	1	4		3	6
48_024	6		1		1												48_019	18	6	7	1	20	32
48_025	6				1												48_020	11	10	7	2	9	8
48 Hours:	145	13	13	2	24	56	253										48 Hours:	515	86	61	29	114	150	955
72_001					14	9											72_001	6	1			2	8
72_002	6	6			10	13											72_002*Dup
72_003	1				1	5											72_003	10	6			6	12
72_004	3				1	8											72_004	9	3			1	5
72_005			3		4												72_005	3	2	1		1	4
72_006	2	2	1		6	7											72_006	7				5	14
72_007	7		1		8	9											72_007		2			7	3
72_008	4	3			7	14											72_008	3					2
72_009		3	1		4	7											72_009	6				4	14
72_010	4	3			10	11
72_011	1	1	1		4	3
72_012			4		4	4
72_013		1	1		2	4
72_014	3	2			5	8
72_015	4	1	2		9	21
72_016	1				3	3
72_017	4	1			3	3
72_018	6				5	5
72_019			1		1
72_020	2	1			4	2
72 Hours:	48	24	15	0	105	136	328										72 Hours:	44	14	1	0	26	62	147

## Sheet: Fig1F_SuperInfection
Secondary_H2B_24HPI	1N	2N	4N	8N	Male	Female	Total	WT_48	1N	2N	4N	8N	Male	Female	Total												Controls	1N	2N	4N	8N	Male	Female	Total
Secondary_H2B_24HPI_001	22	1	1	3	0	0	27		0	0	0	0	0	0	0												WT_24HPI_001	4	0	0	1	0	0	5
Secondary_H2B_24HPI_002	25	1	1	1	0	0	28		0	0	0	0	0	0	0				Asexual	Male	Female		%Asexual	%Male	%Female		WT_24HPI_002	3	0	0	0	0	0	3
Secondary_H2B_24HPI_003	6	0	1	2	0	0	9		0	0	0	0	0	0	0			H2B_24	278	0	0		100	0	0		WT_24HPI_003	5	0	0	0	0	0	5
Secondary_H2B_24HPI_004	0	0	0	0	0	0	0		0	1	1	3	1	4	10			H2B_48	227	125	243		38.1513	21.0084	40.8403		WT_24HPI_004	0	0	0	2	0	0	2
Secondary_H2B_24HPI_005	14	0	0	0	0	0	14		0	0	0	0	0	0	0												WT_24HPI_006	1	0	0	2	0	0	3
Secondary_H2B_24HPI_006	2	0	0	0	0	0	2		0	0	0	1	0	1	2												WT_24HPI_007	2	0	0	1	0	0	3
Secondary_H2B_24HPI_007	0	0	0	0	0	0	0		0	0	0	0	0	2	2												WT_24HPI_009	0	1	0	0	0	0	1
Secondary_H2B_24HPI_008	14	0	0	0	0	0	14		1	0	0	1	4	2	8												WT_24HPI_010	10	1	0	1	0	0	12
Secondary_H2B_24HPI_009	0	0	0	0	0	0	0		0	0	0	2	1	5	8			controls	Asexual	Male	Female						WT_24HPI_011	5	0	0	0	0	0	5
Secondary_H2B_24HPI_010	0	0	0	0	0	0	0		0	0	1	2	5	16	24			WT_24	133	0	0		100	0	0		WT_24HPI_012	1	0	1	0	0	0	2
Secondary_H2B_24HPI_011	0	0	0	0	0	0	0		6	0	1	1	1	4	13			WT_48	71	61	162		24.1497	20.7483	55.102		WT_24HPI_013	0	2	0	0	0	0	2
Secondary_H2B_24HPI_012	1	0	1	1	0	0	3		0	0	0	1	0	4	5			WT_72*	0	0	4		0	0	100		WT_24HPI_014	2	0	0	1	0	0	3
Secondary_H2B_24HPI_014	23	0	0	3	0	0	26		0	0	0	0	0	0	0												WT_24HPI_015	1	0	0	0	0	0	1
Secondary_H2B_24HPI_015	7	0	0	1	0	0	8		0	0	0	1	0	0	1			*did not observe enough parasites to be representative									WT_24HPI_016	2	0	0	0	0	0	2
Secondary_H2B_24HPI_016	5	0	1	0	0	0	6		0	0	0	0	0	0	0												WT_24HPI_017	1	0	2	0	0	0	3
Secondary_H2B_24HPI_017	0	0	0	0	0	0	0		2	2	1	2	4	18	29												WT_24HPI_018	5	0	0	0	0	0	5
Secondary_H2B_24HPI_018	0	0	1	0	0	0	1		0	1	0	0	5	13	19												WT_24HPI_019	0	0	2	0	0	0	2
Secondary_H2B_24HPI_019	1	1	0	3	0	0	5		0	0	0	0	0	0	0												WT_24HPI_020	3	0	0	1	0	0	4
Secondary_H2B_24HPI_020	1	0	1	1	0	0	3		0	0	0	0	0	0	0												WT_24HPI_021	7	0	0	2	0	0	9
Secondary_H2B_24HPI_021	8	1	0	1	0	0	10		0	0	0	0	0	0	0												WT_24HPI_022	3	0	1	1	0	0	5
Secondary_H2B_24HPI_022	4	2	3	5	0	0	14		0	0	0	0	0	0	0												WT_24HPI_023	6	1	0	1	0	0	8
Secondary_H2B_24HPI_023	8	1	1	0	0	0	10		0	0	0	0	0	0	0												WT_24HPI_024	1	1	0	2	0	0	4
Secondary_H2B_24HPI_024	0	0	0	0	0	0	0		0	1	1	5	10	23	40												WT_24HPI_025	5	0	0	0	0	0	5
Secondary_H2B_24HPI_025	2	0	0	6	0	0	8		0	0	0	0	0	0	0												WT_24HPI_026	4	0	0	1	0	0	5
Secondary_H2B_24HPI_026	1	1	1	1	0	0	4		0	0	0	0	0	0	0												WT_24HPI_027	9	0	0	0	0	0	9
Secondary_H2B_24HPI_027	10	0	0	1	0	0	11		0	0	0	0	0	0	0												WT_24HPI_028	6	1	0	1	0	0	8
Secondary_H2B_24HPI_028	1	1	3	1	0	0	6		0	0	0	0	0	0	0												WT_24HPI_029	4	0	1	0	0	0	5
Secondary_H2B_24HPI_029	11	0	0	1	0	0	12		1	0	0	0	0	4	5												WT_24HPI_030	5	0	0	0	0	0	5
Secondary_H2B_24HPI_030	19	0	2	2	0	0	23		0	0	0	0	0	0	0												WT_24HPI_031	5	0	1	1	0	0	7
Secondary_H2B_24HPI_031	0	0	0	0	0	0	0		1	0	1	2	7	16	27
Secondary_H2B_24HPI_032	0	0	0	0	0	0	0		1	0	0	2	1	3	7
Secondary_H2B_24HPI_033	0	0	0	0	0	0	0		3	0	4	1	2	6	16
Secondary_H2B_24HPI_034	0	0	0	0	0	0	0		0	1	1	0	4	5	11
Secondary_H2B_24HPI_035	0	0	0	0	0	0	0		1	0	0	0	1	4	6
Secondary_H2B_24HPI_036	0	0	0	0	0	0	0		0	0	0	0	2	6	8
Secondary_H2B_24HPI_037	12	3	0	3	0	0	18		0	0	0	0	0	0	0
Secondary_H2B_24HPI_038	3	2	0	4	0	0	9		0	0	0	0	0	0	0
Secondary_H2B_24HPI_039	2	4	0	1	0	0	7		0	0	0	0	0	0	0
Secondary_H2B_24HPI_040	0	0	0	0	0	0	0		3	0	0	0	1	1	5
Secondary_H2B_24HPI_041	0	0	0	0	0	0	0		6	0	3	2	12	25	48
Secondary_H2B_48HPI_001	1	0	0	3	2	0	6		0	0	0	0	0	0	0
Secondary_H2B_48HPI_002	5	2	1	2	8	20	38		0	0	0	0	0	0	0
Secondary_H2B_48HPI_003	10	1	1	4	4	1	21		0	0	0	0	0	0	0
Secondary_H2B_48HPI_004	5	0	1	1	11	14	32		0	0	0	0	0	0	0
Secondary_H2B_48HPI_005	0	0	0	2	3	0	5		0	0	0	0	0	0	0
Secondary_H2B_48HPI_006	0	1	6	1	1	8	17		0	0	0	0	0	0	0
Secondary_H2B_48HPI_007	5	0	0	0	6	8	19		0	0	0	0	0	0	0
Secondary_H2B_48HPI_008	0	0	0	1	4	6	11		0	0	0	0	0	0	0
Secondary_H2B_48HPI_009	2	1	5	17	0	0	25		0	0	0	0	0	0	0
Secondary_H2B_48HPI_010	2	1	7	12	19	37	78		0	0	0	0	0	0	0
Secondary_H2B_48HPI_011	4	0	2	4	12	26	48		0	0	0	0	0	0	0
Secondary_H2B_48HPI_012	24	2	3	3	0	0	32		0	0	0	0	0	0	0
Secondary_H2B_48HPI_013	7	0	2	5	0	0	14		0	0	0	0	0	0	0
Secondary_H2B_48HPI_014	1	1	1	1	14	25	43		0	0	0	0	0	0	0
Secondary_H2B_48HPI_015	9	0	3	2	10	16	40		0	0	0	0	0	0	0
Secondary_H2B_48HPI_016	13	2	1	18	10	54	98		0	0	0	0	0	0	0
Secondary_H2B_48HPI_017	2	0	2	0	3	5	12		0	0	0	0	0	0	0
Secondary_H2B_48HPI_018	0	0	1	4	10	14	29		0	0	0	0	0	0	0
Secondary_H2B_48HPI_019	0	0	0	2	0	0	2		0	0	0	0	0	4	4
Secondary_H2B_48HPI_020	4	0	1	3	8	9	25		0	0	0	0	0	0	0
