# Supplementary material for: Live imaging of the Cryptosporidium parvum life cycle reveals direct development of male and female gametes from type I meronts
Source: PLoS Biol. 2022 Apr 18;20(4):e3001604. doi: 10.1371/journal.pbio.3001604 (PMC9015140; doi:10.1371/journal.pbio.3001604)
Supplement: S2 Data — (XLSX) [file pbio.3001604.s009.xlsx]

## Sheet: Contents
Sheet	Description
Summary	Includes higher level information about replicate experiments
4NOutcomeAnalysis	Includes all 4N outcome data used in Figure (copied from each 4N replicate sheet)
ReplicationAnalysis	Includes all replication data used in Figure 2 (copied from each replication replicate sheet)
Rep2_4N	4N outcome data from Replicate 2
Rep2_Replication	Replication data from Replicate 2
Rep3_4N	4N outcome data from Replicate 3
Rep3_Replication	Replication data from Replicate 3
Rep4_4N	4N outcome data from Replicate 4
Rep4_Replication	Replication data from Replicate 4
AsexualRep1_4N	4N outcome data from Asexual Replicate 1
AsexualRep1	Replication data from Asexual Replicate 1
Rep9_4N	4N outcome data from Replicate 9
Rep9_Replication	Replication data from Replicate 9
FemaleInvasionOrdered	All female parasite invasion times from all replicates ordered
FemaleMeasuresRep2	Measures used to monitor female parasites from Replicate 2
FemaleMeasuresRep3	Measures used to monitor female parasites from Replicate 3
FemaleMeasuresRep4	Measures used to monitor female parasites from Replicate 4

## Sheet: Summary
Replicate	Start of Imaging (HPI)	# of visits	# of 4N observed	Visits with outcomes for "parent" meront
2	40	25	155	2009-01-06
3	30	26	46	2022-05-19
4	29	34	180	2022-06-07
Asexual1	11	48	489
9	32.5	34	273	9, 21, 32, 36, 38

## Sheet: 4NOutcomeAnalysis
Time at 4N	Egress/Diappear	8N	16N	Remain 4N		Total 4N:
11.5		7				1143
12		6		2
12.5		7							Egress/Disappear 4N	8N	16N	(Remain 4N)
13		7						<16	1	58	0	6		59
13.5		7						16.5-24	3	169	0	8		172
14		5		1				24.5-32	10	212	0	14		222
14.5		7		3				32.5-40	0	147	1	6		148
15	1	4						40.5-48	15	220	53	17		288
15.5								48.5-56	7	55	89	7		151
16		8						>56	0	8	29	8		37
16.5		2		1
17	1	1		1
17.5		1						% of population at time interval
18	2	2
18.5		1		1					Egress/Disappear 4N	8N	16N
19		4						<16	1.69492	98.3051	0
19.5		7						16.5-24	1.74419	98.2558	0
20		1						24.5-32	4.5045	95.4955	0
20.5		3						32.5-40	0	99.3243	0.675676
21		4						40.5-48	5.20833	76.3889	18.4028
21.5		13						48.5-56	4.63576	36.4238	58.9404
22		17		1				>56	0	21.6216	78.3784
22.5		25
23		30		2
23.5		30
24		28		2
24.5		32
25	1	27		1
25.5		13
26		18
26.5	1	13		2
27		19		1
27.5	2	8
28	1	11		3
28.5	1	6		1
29		12
29.5	2	12
30		12		2
30.5	1	8		1
31		6		1
31.5	1	7		1
32		8		1
32.5		8
33		8		1
33.5		12		1
34		5
34.5		9
35		1
35.5
36		4
36.5		8
37		13		1
37.5		17
38		12
38.5		18
39		12	1	1
39.5		8		1
40		12		1
40.5	2	28		1
41		18		1
41.5		12		1
42		12		1
42.5	4	14	1	1
43		13		3
43.5		17		2
44		8		3
44.5		10	1
45	1	15	3
45.5	1	15	4	1
46	2	13	9
46.5		6	7
47		15	11	1
47.5	3	11	10	1
48	2	13	7	1
48.5	2	7	2	1
49	1	8	11
49.5		8	16	1
50		7	10	1
50.5		5	3
51	1	4	6
51.5		4	2	1
52	1	1	8	1
52.5	2	1	5	1
53		1	4
53.5			4	1
54		1	4
54.5		3	4
55		4	3
55.5			1
56		1	6
56.5		2	1
57		1	2
57.5		1	5
58		4	4
58.5			4	2
59
59.5			1
60			2
60.5			1	1
61			2
61.5			1
62			2
62.5			1
63				1
63.5			1	1
64			1
64.5				1
65
65.5
66			1
66.5
67
67.5
68				1
68.5
69
69.5
70
70.5
71
71.5
72
72.5
73
73.5
74
74.5
75
75.5				1

## Sheet: ReplicationAnalysis
invasion	2N	4N	8N	16N	egress		Time to 1st nuc div	2N to 4N	4N to 8N	8N to 16N	Final div to egress	Time to Egress
11	*	12	13.5		14				1.5		0.5	3		Asexual highlighted in green
11	*	16	17.5		15				1.5		-2.5	4		Male highlighted in blue
11	*	16.5			15							4
11	11	12	13		15.5		0	1	1		2.5	4.5		Data graphed in prism as box and whisker with whiskers extending from minimum to maximum
11	11.5	12	13		15.5		0.5	0.5	1		2.5	4.5
11	11.5	12.5	14.5		16		0.5	1	2		1.5	5
11	*	11.5	13		16				1.5		3	5
11	11.5	12.5	13.5		16.5		0.5	1	1		3	5.5
11	12	13	14		16.5		1	1	1		2.5	5.5
11	12.5	13	14		16.5		1.5	0.5	1		2.5	5.5
11	13	14	15		16.5		2	1	1		1.5	5.5
11	*	11.5	13		16.5				1.5		3.5	5.5
11	*	15			16.5							5.5
11	12	13	14.5		17		1	1	1.5		2.5	6
11	12	13	14.5		17		1	1	1.5		2.5	6
11	12	12.5	14		17		1	0.5	1.5		3	6
11	12.5	13	14.5		17		1.5	0.5	1.5		2.5	6
11	12.5	13.5	15		17		1.5	1	1.5		2	6
11	12	13	14.5		17.5		1	1	1.5		3	6.5
11	12.5	13.5	14.5		17.5		1.5	1	1		3	6.5
11	12.5	13.5	15		17.5		1.5	1	1.5		2.5	6.5
11	13	14	15		17.5		2	1	1		2.5	6.5
11	13.5	14	15		17.5		2.5	0.5	1		2.5	6.5
11	*	14.5			17.5							6.5
11	12.5	13.5	15		18		1.5	1	1.5		3	7
11	12.5	13.5	15		18		1.5	1	1.5		3	7
11	13	14	15.5		18		2	1	1.5		2.5	7
11	13.5	14.5	15.5		18		2.5	1	1		2.5	7
11	13.5	14.5	15.5		18		2.5	1	1		2.5	7
11	13.5	14	15.5		18		2.5	0.5	1.5		2.5	7
11	14	15	16		18		3	1	1		2	7
11	15.5	17			18		4.5	1.5	-17			7
11	12.5	13.5	15		18.5		1.5	1	1.5		3.5	7.5
11	13.5	14.5	16		18.5		2.5	1	1.5		2.5	7.5
11	14	15	16		18.5		3	1	1		2.5	7.5
11	13	14.5	16		19		2	1.5	1.5		3	8
11	13.5	14.5	16		19		2.5	1	1.5		3	8
11	14	15	16		19		3	1	1		3	8
11	14	15	16.5		19		3	1	1.5		2.5	8
11	15	15.5	16.5		19		4	0.5	1		2.5	8
11	15	16	17.5		19.5		4	1	1.5		2	8.5
11	15	15.5	17		19.5		4	0.5	1.5		2.5	8.5
11	15	16	17		19.5		4	1	1		2.5	8.5
11	15	15.5	17		19.5		4	0.5	1.5		2.5	8.5
11	*	12			19.5							8.5
11	14.5	15.5	17		20		3.5	1	1.5		3	9
11	15	16	17.5		20.5		4	1	1.5		3	9.5
11	15	16	18		20.5		4	1	2		2.5	9.5
11	15	16	17.5		20.5		4	1	1.5		3	9.5
11	16.5	17	18		21		5.5	0.5	1		3	10
11	17	18	19.5		22		6	1	1.5		2.5	11
11	16.5	18			22.5		5.5	1.5				11.5
11	16.5	18			22.5		5.5	1.5				11.5
11	17.5	18.5	19.5		22.5		6.5	1	1		3	11.5
11	16	17.5	19		23		5	1.5	1.5		4	12
11	18.5	19	20		23		7.5	0.5	1		3	12
11	18.5	19.5	20.5		23		7.5	1	1		2.5	12
11	19	19.5	20.5		23		8	0.5	1		2.5	12
11	18	19	20		23.5		7	1	1		3.5	12.5
11	19	19.5	20.5		23.5		8	0.5	1		3	12.5
11	11.5	12.5	15		24		0.5	1	2.5		9	13
11	17.5	19	20.5		24		6.5	1.5	1.5		3.5	13
11	18	19	21.5		24		7	1	2.5		2.5	13
11	19	19.5	21.5		24		8	0.5	2		2.5	13
11	19.5	20	21.5		24		8.5	0.5	1.5		2.5	13
11	*	12	13.5		27				1.5		13.5	16
11	*	11.5	13		31				1.5		18	20
12	20.5	21.5	22.5		26		8.5	1	1		3.5	14
12	21	21.5	23		27.5		9	0.5	1.5		4.5	15.5
12.5	20.5	21	22		25		8	0.5	1		3	12.5
12.5	20.5	21.5	22.5		25		8	1	1		2.5	12.5
12.5	20.5	21.5	22.5		25		8	1	1		2.5	12.5
13	21	21.5	22.5		25		8	0.5	1		2.5	12
13	20.5	21.5	22.5		25		7.5	1	1		2.5	12
13	21	22	22.5		25		8	1	0.5		2.5	12
13	21	22	23		25.5		8	1	1		2.5	12.5
13	21	22	23		25.5		8	1	1		2.5	12.5
13	21	22	22.5		25.5		8	1	0.5		3	12.5
13	20.5	21.5	22.5		25.5		7.5	1	1		3	12.5
13	21.5	22.5	23.5		26		8.5	1	1		2.5	13
13	21	22	23		26		8	1	1		3	13
13	21.5	22	23.5		26		8.5	0.5	1.5		2.5	13
13	21.5	22.5	23.5		26.5		8.5	1	1		3	13.5
13	21.5	22.5	23.5		26.5		8.5	1	1		3	13.5
13	21	21.5	23		27		8	0.5	1.5		4	14
13	22	23	24		27		9	1	1		3	14
13	22.5	23.5	24.5		27		9.5	1	1		2.5	14
13	22	23	24		27		9	1	1		3	14
13	21.5	22.5	24		27.5		8.5	1	1.5		3.5	14.5
13	21.5	22.5	24		27.5		8.5	1	1.5		3.5	14.5
13	22	23	24.5		27.5		9	1	1.5		3	14.5
13	21	21.5	22.5		28		8	0.5	1		5.5	15
13	23	24	25		28		10	1	1		3	15
13	24.5	25.5	27		32		11.5	1	1.5		5	19
13.5	21	22	23		25.5		7.5	1	1		2.5	12
13.5	21.5	22.5	23.5		26		8	1	1		2.5	12.5
13.5	21.5	22.5	23		26		8	1	0.5		3	12.5
13.5	21.5	22.5	23.5		26		8	1	1		2.5	12.5
13.5	21.5	22.5	23.5		27		8	1	1		3.5	13.5
13.5	21.5	22.5	23.5		27		8	1	1		3.5	13.5
13.5	21.5	22	23.5		27		8	0.5	1.5		3.5	13.5
13.5	22	23	24		27		8.5	1	1		3	13.5
13.5	21.5	22.5	23		27.5		8	1	0.5		4.5	14
13.5	22.5	23.5	24.5		27.5		9	1	1		3	14
13.5	22.5	23	24		27.5		9	0.5	1		3.5	14
13.5	23	23.5	25		28.5		9.5	0.5	1.5		3.5	15
13.5	23.5	24.5	26		29		10	1	1.5		3	15.5
13.5	22	23	24.5		29		8.5	1	1.5		4.5	15.5
13.5	22	23	24.5		29		8.5	1	1.5		4.5	15.5
13.5	23	24	25.5		29		9.5	1	1.5		3.5	15.5
13.5	23	23.5	24.5		32.5		9.5	0.5	1		8	19
13.5	27	28	29		32.5		13.5	1	1		3.5	19
14	22.5	23.5	24.5		25.5		8.5	1	1		1	11.5
14	22	22.5	23.5		26		8	0.5	1		2.5	12
14	22	22.5	23.5		26		8	0.5	1		2.5	12
14	21.5	22.5	23.5		26		7.5	1	1		2.5	12
14	22	23	24		26.5		8	1	1		2.5	12.5
14	22	22.5	23.5		26.5		8	0.5	1		3	12.5
14	22.5	23.5	24.5		26.5		8.5	1	1		2	12.5
14	22.5	23	24.5		27		8.5	0.5	1.5		2.5	13
14	22	22.5	24		27		8	0.5	1.5		3	13
14	21.5	22.5	23.5		27		7.5	1	1		3.5	13
14	22.5	23	24.5		27		8.5	0.5	1.5		2.5	13
14	22.5	23	24		27		8.5	0.5	1		3	13
14	22.5	23.5	24.5		27		8.5	1	1		2.5	13
14	22.5	23.5	24.5		27		8.5	1	1		2.5	13
14	22.5	23.5	24.5		27		8.5	1	1		2.5	13
14	22.5	23	25		27.5		8.5	0.5	2		2.5	13.5
14	23	23.5	24.5		27.5		9	0.5	1		3	13.5
14	22	23	24		27.5		8	1	1		3.5	13.5
14	22.5	23.5	24.5		27.5		8.5	1	1		3	13.5
14	23	24	25.5		28.5		9	1	1.5		3	14.5
14	24	24.5	26		28.5		10	0.5	1.5		2.5	14.5
14	22	23	24		28.5		8	1	1		4.5	14.5
14	22.5	23	24.5		28.5		8.5	0.5	1.5		4	14.5
14	23	24	25		28.5		9	1	1		3.5	14.5
14	23	24	25		28.5		9	1	1		3.5	14.5
14	23.5	24.5	26		29		9.5	1	1.5		3	15
14	23	24	25		29		9	1	1		4	15
14	22.5	23.5	25		29.5		8.5	1	1.5		4.5	15.5
14	23.5	24.5	26		29.5		9.5	1	1.5		3.5	15.5
14	23.5	24.5	26		30		9.5	1	1.5		4	16
14	23	24	25.5		30.5		9	1	1.5		5	16.5
14	24	25	27		31		10	1	2		4	17
14	27	28	29		32.5		13	1	1		3.5	18.5
14.5	20	20.5	21.5		23.5		5.5	0.5	1		2	9
14.5	22	22.5	23.5		24		7.5	0.5	1		0.5	9.5
14.5	20.5	21.5	22.5		25		6	1	1		2.5	10.5
14.5	21	22	23		25		6.5	1	1		2	10.5
14.5	22	22.5	23.5		25.5		7.5	0.5	1		2	11
14.5	21.5	22.5	23.5		25.5		7	1	1		2	11
14.5	22	23	23.5		26.5		7.5	1	0.5		3	12
14.5	22.5	23.5	24.5		27		8	1	1		2.5	12.5
14.5	22.5	23.5	24		27		8	1	0.5		3	12.5
14.5	22	22.5	23.5		28		7.5	0.5	1		4.5	13.5
14.5	22.5	23	24.5		28		8	0.5	1.5		3.5	13.5
14.5	22.5	23.5	24.5		28		8	1	1		3.5	13.5
14.5	23	23.5	25		28		8.5	0.5	1.5		3	13.5
14.5	23	24	25		28		8.5	1	1		3	13.5
14.5	23.5	24.5	25.5		28.5		9	1	1		3	14
14.5	23.5	24.5	25.5		29		9	1	1		3.5	14.5
14.5	23	24	26		29.5		8.5	1	2		3.5	15
14.5	24	25	26		29.5		9.5	1	1		3.5	15
14.5	22.5	23.5	25		30		8	1	1.5		5	15.5
14.5	25	26	27.5		31		10.5	1	1.5		3.5	16.5
14.5	25	26	27.5		31.5		10.5	1	1.5		4	17
14.5	24	25	27.5		32.5		9.5	1	2.5		5	18
15	22.5	23	24.5		26		7.5	0.5	1.5		1.5	11
15	23	23.5	24.5		26		8	0.5	1		1.5	11
15	23	23.5	24.5		27		8	0.5	1		2.5	12
15	22.5	23.5	25		27		7.5	1	1.5		2	12
15	22.5	23	24.5		27.5		7.5	0.5	1.5		3	12.5
15	23	24	25		28		8	1	1		3	13
15	23.5	24	25		28		8.5	0.5	1		3	13
15	23.5	24.5	25.5		28		8.5	1	1		2.5	13
15	23	24	25		28		8	1	1		3	13
15	25	26	27		28.5		10	1	1		1.5	13.5
15	23	24	25		28.5		8	1	1		3.5	13.5
15	24	24.5	26		29		9	0.5	1.5		3	14
15	24	25	26		29.5		9	1	1		3.5	14.5
15	24	25	26.5		30		9	1	1.5		3.5	15
15	25	26	27		30.5		10	1	1		3.5	15.5
15	25	26	27.5		31		10	1	1.5		3.5	16
15	25.5	26.5	28		31.5		10.5	1	1.5		3.5	16.5
15	25.5	26.5	28		32		10.5	1	1.5		4	17
15	26	27	28.5		32.5		11	1	1.5		4	17.5
15.5	23	23.5	24.5		26.5		7.5	0.5	1		2	11
15.5	22.5	23.5	25		27		7	1	1.5		2	11.5
15.5	23	24	25		27		7.5	1	1		2	11.5
15.5	23	24	25		27.5		7.5	1	1		2.5	12
15.5	23.5	24	25		28		8	0.5	1		3	12.5
15.5	23.5	24.5	25.5		28		8	1	1		2.5	12.5
15.5	23.5	24	25.5		28		8	0.5	1.5		2.5	12.5
15.5	24.5	25.5	?		28		9	1				12.5
15.5	23.5	24.5	26.5		28.5		8	1	2		2	13
15.5	23.5	24.5	26		28.5		8	1	1.5		2.5	13
15.5	23.5	24.5	25.5		29		8	1	1		3.5	13.5
15.5	25	26	27		29		9.5	1	1		2	13.5
15.5	23	24	25		29		7.5	1	1		4	13.5
15.5	24	25	26		29		8.5	1	1		3	13.5
15.5	24.5	25.5	26.5		29		9	1	1		2.5	13.5
15.5	23	24.5	25		29.5		7.5	1.5	0.5		4.5	14
15.5	24.5	25.5	26.5		29.5		9	1	1		3	14
15.5	27	28.5			29.5		11.5	1.5				14
15.5	23.5	24.5	26		29.5		8	1	1.5		3.5	14
15.5	24.5	25	26.5		30		9	0.5	1.5		3.5	14.5
15.5	25.5	26	27		31		10	0.5	1		4	15.5
15.5	26	27	28		31.5		10.5	1	1		3.5	16
15.5	23.5	24.5	25.5		32		8	1	1		6.5	16.5
15.5	27	28	30		34.5		11.5	1	2		4.5	19
16	22	23	24		27		6	1	1		3	11
16	23.5	24	25		27		7.5	0.5	1		2	11
16	24	25	26		27.5		8	1	1		1.5	11.5
16	23	24	25		28		7	1	1		3	12
16	24	24.5	25.5		28.5		8	0.5	1		3	12.5
16	24	24.5	25.5		29		8	0.5	1		3.5	13
16	23	24	25		29		7	1	1		4	13
16	24	25	26		29.5		8	1	1		3.5	13.5
16	25	26	27		30		9	1	1		3	14
16	24	24.5	25.5		31		8	0.5	1		5.5	15
16	24.5	25	27.5		31		8.5	0.5	2.5		3.5	15
16	25.5	26.5	28		31		9.5	1	1.5		3	15
16	26	27	28.5		31		10	1	1.5		2.5	15
16	25	25.5	27		31		9	0.5	1.5		4	15
16.5	23.5	24.5	25.5		28.5		7	1	1		3	12
16.5	24	25	26		29		7.5	1	1		3	12.5
16.5	26.5	27.5			29.5		10	1				13
16.5	24.5	25	26.5		29.5		8	0.5	1.5		3	13
16.5	24.5	25	26.5		30		8	0.5	1.5		3.5	13.5
16.5	25	26	27		30		8.5	1	1		3	13.5
16.5	25.5	26	27		30		9	0.5	1		3	13.5
16.5	25.5	26	27		30.5		9	0.5	1		3.5	14
16.5	24.5	25	26.5		30.5		8	0.5	1.5		4	14
16.5	27	28	29		32		10.5	1	1		3	15.5
16.5	26.5	27.5	29		32		10	1	1.5		3	15.5
16.5	24.5	25.5	26.5		32		8	1	1		5.5	15.5
16.5	29	30	31.5		34.5		12.5	1	1.5		3	18
16.5	24.5	25.5	26.5		34.5		8	1	1		8	18
17	24.5	25			26		7.5	0.5				9
17	24.5	25.5	26.5		30		7.5	1	1		3.5	13
17	26	26.5	27.5		31		9	0.5	1		3.5	14
17	24.5	25.5	26.5		31		7.5	1	1		4.5	14
17	26.5	27	28.5		31.5		9.5	0.5	1.5		3	14.5
17	29.5	30.5			31.5		12.5	1				14.5
17	26.5	27.5	28.5		32.5		9.5	1	1		4	15.5
17.5	26	26.5	27.5		30		8.5	0.5	1		2.5	12.5
17.5	26.5	27	28.5		30		9	0.5	1.5		1.5	12.5
17.5	26	27	28		30.5		8.5	1	1		2.5	13
17.5	26.5	27.5	28.5		30.5		9	1	1		2	13
17.5	25	26	27		30.5		7.5	1	1		3.5	13
17.5	26	27	28		31		8.5	1	1		3	13.5
17.5	26	27	28.5		32		8.5	1	1.5		3.5	14.5
17.5	26.5	27	28.5		32		9	0.5	1.5		3.5	14.5
17.5	26	27	28.5		32		8.5	1	1.5		3.5	14.5
17.5	28	29	30		32		10.5	1	1		2	14.5
17.5	28	29	30		33		10.5	1	1		3	15.5
17.5	27.5	28.5	30		33		10	1	1.5		3	15.5
17.5	29	30	31		34.5		11.5	1	1		3.5	17
18	26	26.5			27		8	0.5				9
18	26	27	28.5		29		8	1	1.5		0.5	11
18	28.5	29.5			30		10.5	1				12
18	26.5	27.5	28.5		31.5		8.5	1	1		3	13.5
18	26	27	28		32		8	1	1		4	14
18	27	28	29		32		9	1	1		3	14
18	27	27.5	28.5		32		9	0.5	1		3.5	14
18	27	28	29.5		32.5		9	1	1.5		3	14.5
18	27	28	30		33.5		9	1	2		3.5	15.5
18.5	26	27	28		28.5		7.5	1	1		0.5	10
18.5	26.5	27.5	28.5		29		8	1	1		0.5	10.5
18.5	26.5	27.5	29		32.5		8	1	1.5		3.5	14
18.5	29	29.5	30.5		33.5		10.5	0.5	1		3	15
18.5	29	30	31		35		10.5	1	1		4	16.5
19	27	27.5	28.5		30		8	0.5	1		1.5	11
19	27	28	29		32.5		8	1	1		3.5	13.5
19	27.5	28.5	29.5		33		8.5	1	1		3.5	14
19	27.5	29	30.5		34		8.5	1.5	1.5		3.5	15
19.5	26.5	27	28		32.5		7	0.5	1		4.5	13
19.5	28	28.5	29.5		32.5		8.5	0.5	1		3	13
19.5	27.5	28	30.5		33		8	0.5	2.5		2.5	13.5
19.5	30	30.5	31.5		34.5		10.5	0.5	1		3	15
20	28	29	30.5		34		8	1	1.5		3.5	14
20	29.5	30.5	31.5		35		9.5	1	1		3.5	15
20.5	29	29.5	30.5		33.5		8.5	0.5	1		3	13
20.5	29	30	31		33.5		8.5	1	1		2.5	13
20.5	31	31.5	33		34.5		10.5	0.5	1.5		1.5	14
20.5	31	31	32		34.5		10.5	0	1		2.5	14
21	28.5	29.5	31		34		7.5	1	1.5		3	13
21.5	30	31	32.5		34		8.5	1	1.5		1.5	12.5
21.5	30	31	32.5		34		8.5	1	1.5		1.5	12.5
21.5	30.5	31.5			34		9	1				12.5
22.5	30.5	31.5	32		35		8	1	0.5		3	12.5
29.5	36.5	37	38		40		7	0.5	1		2	10.5
29.5	36	37	38		40.5		6.5	1	1		2.5	11
30	35.5	36.5	37.5		39.5		5.5	1	1		2	9.5
30	36.5	37	38		40		6.5	0.5	1		2	10
30	36.5	37	38		40		6.5	0.5	1		2	10
30	36.5	37.5	38.5		41		6.5	1	1		2.5	11
30	37	37.5	38.5		41		7	0.5	1		2.5	11
30	36.5	37.5	38.5		41		6.5	1	1		2.5	11
30	37	37.5	38.5		41		7	0.5	1		2.5	11
30	36.5	38.5	39		41		6.5	2	0.5		2	11
30	37	38	39		41.5		7	1	1		2.5	11.5
30	38.5	39	40		42.5		8.5	0.5	1		2.5	12.5
30.5	36.5	37	38		40.5		6	0.5	1		2.5	10
30.5	37.5	38	39		41		7	0.5	1		2	10.5
30.5	37	38	39		41		6.5	1	1		2	10.5
30.5	37.5	38	39		41		7	0.5	1		2	10.5
30.5	37.5	38	39		41		7	0.5	1		2	10.5
30.5	37.5	38	39		41.5		7	0.5	1		2.5	11
30.5	38	39	?		42		7.5	1				11.5
31	37.5	38.5	39.5		41.5		6.5	1	1		2	10.5
31	37.5	38	39		41.5		6.5	0.5	1		2.5	10.5
31	37	38.5	40		42		6	1.5	1.5		2	11
31	38	39	40		42		7	1	1		2	11
31	38	38.5	40		42.5		7	0.5	1.5		2.5	11.5
31	38	38.5	39.5		42.5		7	0.5	1		3	11.5
31	38	39	40		43		7	1	1		3	12
31	39	40	41.5		44		8	1	1.5		2.5	13
31	38	38.5	39.5		44.5		7	0.5	1		5	13.5
31.5	37.5	38.5	39.5		41		6	1	1		1.5	9.5
31.5	38	38.5	40		42		6.5	0.5	1.5		2	10.5
31.5	38	39	40		42		6.5	1	1		2	10.5
31.5	38.5	39	40		42.5		7	0.5	1		2.5	11
31.5	38.5	39.5	40.5		43		7	1	1		2.5	11.5
31.5	38.5	39.5	40.5		43		7	1	1		2.5	11.5
31.5	39.5	40.5	42		44.5		8	1	1.5		2.5	13
31.5	39.5	41	42.5		45.5		8	1.5	1.5		3	14
32	38	39	40		42		6	1	1		2	10
32	37.5	38.5	39.5		42		5.5	1	1		2.5	10
32	38	38.5	39.5		42		6	0.5	1		2.5	10
32	39	39.5	41		43		7	0.5	1.5		2	11
32	38.5	39.5	40.5		43		6.5	1	1		2.5	11
32	39.5	40.5	41.5		44		7.5	1	1		2.5	12
32	40.5	41	42		44.5		8.5	0.5	1		2.5	12.5
32	40	40.5	42		48		8	0.5	1.5		6	16
32.5	38	39	40		43		5.5	1	1		3	10.5
32.5	39.5	40.5	41.5		44		7	1	1		2.5	11.5
32.5	39.5	40	41.5		44		7	0.5	1.5		2.5	11.5
32.5	39.5	40.5	41.5		44.5		7	1	1		3	12
32.5	40	40.5	42		45		7.5	0.5	1.5		3	12.5
32.5	43	44.5	46		49.5		10.5	1.5	1.5		3.5	17
32.5	40	41	42		44.5		7.5	1	1		2.5	12
33	40	40.5	42		43		7	0.5	1.5		1	10
33	40	40.5	41.5		44		7	0.5	1		2.5	11
33	40.5	41.5	42.5		45		7.5	1	1		2.5	12
33.5	40	40.5	41.5		43.5		6.5	0.5	1		2	10
33.5	40.5	41	42.5		43.5		7	0.5	1.5		1	10
33.5	40.5	41	41.5		43.5		7	0.5	0.5		2	10
33.5	40	40.5	41.5		44		6.5	0.5	1		2.5	10.5
33.5	41.5	42	43.5		45.5		8	0.5	1.5		2	12
34	40.5	41	42		44.5		6.5	0.5	1		2.5	10.5
34	41	42	43		45		7	1	1		2	11
34	41	42	43		45		7	1	1		2	11
34	41.5	42	43		45.5		7.5	0.5	1		2.5	11.5
34	41.5	42.5	43.5		46.5		7.5	1	1		3	12.5
34.5	40	41	41.5		43.5		5.5	1	0.5		2	9
34.5	40.5	41	42		44		6	0.5	1		2	9.5
34.5	40.5	41.5	42		44		6	1	0.5		2	9.5
34.5	41	41.5	42.5		44.5		6.5	0.5	1		2	10
34.5	41	41.5	42.5		44.5		6.5	0.5	1		2	10
34.5	41.5	42	43		45		7	0.5	1		2	10.5
34.5	41	42	43		45		6.5	1	1		2	10.5
34.5	41	42	43		45.5		6.5	1	1		2.5	11
34.5	42	43	44		46		7.5	1	1		2	11.5
35	40.5	41	42		43.5		5.5	0.5	1		1.5	8.5
35	40.5	41	42		44		5.5	0.5	1		2	9
35	41.5	42	43.5		45		6.5	0.5	1.5		1.5	10
35	42	43	43.5		45.5		7	1	0.5		2	10.5
35	41.5	42.5	43.5		45.5		6.5	1	1		2	10.5
35	42	43	44		46		7	1	1		2	11
35	43	43.5	44.5		46		8	0.5	1		1.5	11
35	44.5	45.5	46.5		48.5		9.5	1	1		2	13.5
35.5	42	42.5	43.5		45		6.5	0.5	1		1.5	9.5
35.5	42	42.5	43.5		45.5		6.5	0.5	1		2	10
35.5	42.5	43	44		46		7	0.5	1		2	10.5
35.5	43	43.5	44.5		46.5		7.5	0.5	1		2	11
35.5	42.5	43	44		46.5		7	0.5	1		2.5	11
35.5	43.5	44	45		47.5		8	0.5	1		2.5	12
35.5	43.5	44.5	45.5		48		8	1	1		2.5	12.5
36	41.5	42.5	43		45.5		5.5	1	0.5		2.5	9.5
36	42.5	43.5	44		46		6.5	1	0.5		2	10
36	42.5	43.5	44		46		6.5	1	0.5		2	10
36	42.5	43.5	44.5		46.5		6.5	1	1		2	10.5
36	43	43.5	44.5		46.5		7	0.5	1		2	10.5
36	42.5	43.5	45		47.5		6.5	1	1.5		2.5	11.5
36	45.5	47	49		51.5		9.5	1.5	2		2.5	15.5
36.5	42.5	43.5	44		46.5		6	1	0.5		2.5	10
36.5	43	43.5	44.5		46.5		6.5	0.5	1		2	10
36.5	43	43.5	44.5		46.5		6.5	0.5	1		2	10
36.5	45.5	46	47		49		9	0.5	1		2	12.5
37	41.5	42.5	43	44.5	46.5		4.5	1	0.5	1.5	2	9.5
37	43.5	44	45		47.5		6.5	0.5	1		2.5	10.5
37.5	44	44.5	45.5		47.5		6.5	0.5	1		2	10
37.5	47.5	48.5	49.5		52		10	1	1		2.5	14.5
38.5	45.5	46	47		49		7	0.5	1		2	10.5
39	44	45	45.5	47	48.5		5	1	0.5	1.5	1.5	9.5
39	44.5	45	46		49		5.5	0.5	1		3	10
39	45	45.5	46.5		49		6	0.5	1		2.5	10
39	45	45.5	46.5		49		6	0.5	1		2.5	10
39	45	46	47		49		6	1	1		2	10
39	45.5	46	47		50		6.5	0.5	1		3	11
39	46.5	48	49.5	51.5	54		7.5	1.5	1.5	2	2.5	15
39.5	44	45	46	47.5	48.5		4.5	1	1	1.5	1	9
39.5	45.5	46	?		49		6	0.5				9.5
39.5	47	48	48.5		49		7.5	1	0.5		0.5	9.5
39.5	46.5	47	48		50		7	0.5	1		2	10.5
39.5	46.5	47	48		50		7	0.5	1		2	10.5
39.5	47	48.5	51		52.5		7.5	1.5	2.5		1.5	13
40	45.5	46	47		49		5.5	0.5	1		2	9
40	46	47	47.5		49		6	1	0.5		1.5	9
40	47	48			49		7	1				9
40	46.5	47	48		49.5		6.5	0.5	1		1.5	9.5
40	47	47.5	48.5		49.5		7	0.5	1		1	9.5
40	46	46.5	47.5		49.5		6	0.5	1		2	9.5
40	46.5	47	48		50		6.5	0.5	1		2	10
40	46.5	47	48		50		6.5	0.5	1		2	10
40	46	46.5	48	49.5	51		6	0.5	1.5	1.5	1.5	11
40	46	47	48	49.5	51		6	1	1	1.5	1.5	11
40.5	46	46.5	48	49.5	50.5		5.5	0.5	1.5	1.5	1	10
40.5	47.5	48	49		51		7	0.5	1		2	10.5
40.5	47.5	48	49		51		7	0.5	1		2	10.5
40.5	47.5	48	48.5		51		7	0.5	0.5		2.5	10.5
40.5	46.5	47.5	48.5	50	51.5		6	1	1	1.5	1.5	11
40.5	46.5	47.5	48.5	50.5	51.5		6	1	1	2	1	11
40.5	47.5	48.5	49.5		52		7	1	1		2.5	11.5
40.5	47	48	48.5		52		6.5	1	0.5		3.5	11.5
40.5	46	47	48.5	50.5	52.5		5.5	1	1.5	2	2	12
40.5	46.5	47.5	48.5	52	53.5		6	1	1	3.5	1.5	13
41	44.5	45	46		48		3.5	0.5	1		2	7
41	46.5	47.5	48	49.5	51.5		5.5	1	0.5	1.5	2	10.5
41	48.5	49	50		52.5		7.5	0.5	1		2.5	11.5
41	48.5	49.5	50.5		52.5		7.5	1	1		2	11.5
41	48	49	50		53		7	1	1		3	12
41	49	49.5	50.5		53		8	0.5	1		2.5	12
41	49.5	50	51		53		8.5	0.5	1		2	12
41	49	52			55		8	3				14
41.5	46.5	47.5	48		49		5	1	0.5		1	7.5
41.5	46.5	47	48	49	51		5	0.5	1	1	2	9.5
41.5	48	48.5	49.5		51.5		6.5	0.5	1		2	10
41.5	48	48.5	49.5		51.5		6.5	0.5	1		2	10
41.5	48	49	49.5		51.5		6.5	1	0.5		2	10
41.5	48	49	49.5		52		6.5	1	0.5		2.5	10.5
41.5	47.5	48	49	50.5	52		6	0.5	1	1.5	1.5	10.5
41.5	47.5	48	49	50.5	52		6	0.5	1	1.5	1.5	10.5
41.5	48.5	49.5	50.5	52.5	54.5		7	1	1	2	2	13
41.5	49	50	51	53	54.5		7.5	1	1	2	1.5	13
41.5	48	49	50.5	53	57		6.5	1	1.5	2.5	4	15.5
42	47	47.5	48.5	50	52		5	0.5	1	1.5	2	10
42	48.5	49.5	50	52	53.5		6.5	1	0.5	2	1.5	11.5
42	49.5	50.5	51.5		53.5		7.5	1	1		2	11.5
42	50.5	51.5	52		54.5		8.5	1	0.5		2.5	12.5
42	48.5	49.5	50.5	52	55.5		6.5	1	1	1.5	3.5	13.5
42	49.5	52.5			56		7.5	3				14
42	50.5	52.5			56		8.5	2				14
42.5	48	49	50.5	52	53		5.5	1	1.5	1.5	1	10.5
42.5	51	52	52.5	54.5	55.5		8.5	1	0.5	2	1	13
42.5	49.5	51	52.5	54	56		7	1.5	1.5	1.5	2	13.5
42.5	49	50	51.5	53	57.5		6.5	1	1.5	1.5	4.5	15
43	49.5	50	50.5		52.5		6.5	0.5	0.5		2	9.5
43	48.5	49.5	50.5	52	53		5.5	1	1	1.5	1	10
43	48	49.5	51		53		5	1.5	1.5		2	10
43	51	52	53.5	55.5	56.5		8	1	1.5	2	1	13.5
43	50.5	51.5	53	55.5	57		7.5	1	1.5	2.5	1.5	14
43.5	46	46.5	47.5	49.5	51		2.5	0.5	1	2	1.5	7.5
43.5	49	50	50.5		52.5		5.5	1	0.5		2	9
43.5	48.5	49	50	51	53		5	0.5	1	1	2	9.5
43.5	49.5	50	51.5	52.5	54		6	0.5	1.5	1	1.5	10.5
43.5	50	50.5	51.5		54		6.5	0.5	1		2.5	10.5
43.5	50	50.5	51.5	53	54		6.5	0.5	1	1.5	1	10.5
43.5	48	49.5	50	51.5	55		4.5	1.5	0.5	1.5	3.5	11.5
43.5	49.5	50	51.5	53	55		6	0.5	1.5	1.5	2	11.5
43.5	51	52	53.5	55.5	56		7.5	1	1.5	2	0.5	12.5
43.5	*	52.5	53	54.5	57				0.5	1.5	2.5	13.5
43.5	52	53	54.5	57	59		8.5	1	1.5	2.5	2	15.5
43.5	49	50	51.5	53	59.5		5.5	1	1.5	1.5	6.5	16
44	50.5	51	52		54		6.5	0.5	1		2	10
44	50.5	51	52		54		6.5	0.5	1		2	10
44	50.5	51.5	52.5		54.5		6.5	1	1		2	10.5
44	*	54	57	57.5	61				3	0.5	3.5	17
44.5	46.5	47.5	48.5	50	51		2	1	1	1.5	1	6.5
44.5	49.5	50	51	52	57.5		5	0.5	1	1	5.5	13
44.5	50	51	52	53	58		5.5	1	1	1	5	13.5
44.5	56	57.5	58.5	61.5	65.5		11.5	1.5	1	3	4	21
45	49.5	51	51.5	53	53.5		4.5	1.5	0.5	1.5	0.5	8.5
45	51	51.5	52.5		53.5		6	0.5	1		1	8.5
45	49.5	51	51.5	53	54.5		4.5	1.5	0.5	1.5	1.5	9.5
45	53.5	54.5	55		57		8.5	1	0.5		2	12
45	53.5	54.5	55.5	57.5	62.5		8.5	1	1	2	5	17.5
45.5	56	57.5	58.5	61.5	65.5		10.5	1.5	1	3	4	20
46	52.5	53	54		56		6.5	0.5	1		2	10
46	53	53.5	54.5	56	57.5		7	0.5	1	1.5	1.5	11.5
47.5	54.5	55	56		58.5		7	0.5	1		2.5	11
47.5	54.5	55	56		58.5		7	0.5	1		2.5	11
47.5	55.5	56.5	58	59.5	61		8	1	1.5	1.5	1.5	13.5
47.5	56	57	58		61		8.5	1	1		3	13.5
48	55	56.5	58		62.5		7	1.5	1.5		4.5	14.5
48	58	59.5	60.5	62	64.5		10	1.5	1	1.5	2.5	16.5
48.5	55	56	56.5	58	59.5		6.5	1	0.5	1.5	1.5	11
48.5	55.5	56	56.5	58	59.5		7	0.5	0.5	1.5	1.5	11
48.5	57	58	59	61.5	63		8.5	1	1	2.5	1.5	14.5
49	54	55	55.5	57	58.5		5	1	0.5	1.5	1.5	9.5
51.5	57.5	58.5	59.5	61	62		6	1	1	1.5	1	10.5
51.5	58.5	59.5	60.5	63	65		7	1	1	2.5	2	13.5
52.5	57.5	58	59	60	61		5	0.5	1	1	1	8.5
52.5	57.5	58	59	60	62		5	0.5	1	1	2	9.5
52.5	58	58.5	59.5	61	62.5		5.5	0.5	1	1.5	1.5	10
53	60	61		63.5	64		7	1			0.5	11

## Sheet: Rep2_4N
Visit	Time at 4 N	Egress/Diappear	8N	16N	Remain 4N		Time started:		Earliest 4N	Latest 4N			Time at 4 N	Egress/Diappear	8N	16N	Remain 4N
1	49		1				40 HPI		40.5	60.5			40
1	49.5			1			Total Counted						40.5	1	10		1
1	50		1				155						41		4		1
1	50.5		1										41.5		2
1	57		1					Total Egress	Total 8N	Total 16N	Total Remain		42		2
2	40.5		4					12	78	57	8		42.5	1	1		1
2	41		1										43		2
2	41.5		1										43.5		3
2	48		1										44		3
2	50		1										44.5		4
2	51	1											45	1	5	1
3	40.5		4										45.5		7	3
3	41		1										46	2	3	4
3	41.5		1										46.5		4	3
3	47.5		1										47		5	5	1
3	48.5		1										47.5	2	5	6	1
3	49.5		1										48	1	3	4
4	42.5				1								48.5	2	1	2	1
5	42.5	1											49	1	1	3
5	47			2									49.5		3	7
5	47.5			1									50		2	6
5	48.5			1									50.5		3	1
5	49			1									51	1		1
6	42		1										51.5			1
6	52		1										52		1	1
6	52.5		1										52.5		1		1
6	54.5		1										53
8	50			1									53.5				1
8	51.5			1									54			1
8	52			1									54.5		2	3
8	57.5			1									55
9	40.5	1											55.5
9	41		1										56
9	48			2									56.5
9	49			1									57		1	1
9	50			2									57.5			2
9	54.5			1									58			1
9	56.5			1									58.5
9	57.5			1									59
10	43.5		1										59.5
10	45		3										60
10	45.5		4										60.5				1
10	46	1	1
10	46.5		2
10	47.5			1
10	49			1
10	50.5		1
10	56.5		1
10	57			1
10	58			1
11	46			1
11	47			2
11	47.5			1
11	48			1
11	48.5				1
11	49.5			1
12	40.5		1		1
12	42		1
12	42.5		1
12	47			1
12	50			1
12	50.5		1
12	51			1
12	53.5			1
14	43.5		1
14	44		1
14	44.5		2
14	45		2
14	45.5		2
14	46	1
14	46.5		1
14	47		3		1
14	47.5		2		1
14	48		1
14	60.5				1
15	43		1
15	43.5		1
15	44		2
15	44.5		2
15	45	1		1
15	45.5		1	1
15	46		1
15	47.5	1	1
15	48		1
15	48.5	1
15	54.5			1
16	47.5			1
17	46.5			1
17	47.5			1
17	48			1
17	48.5			1
17	49.5		1	1
18	49.5			2
18	50.5			1
20	40.5		1
20	41				1
20	46.5			1
20	50			2
21	46			2
21	47.5			1
21	49.5			1
23	41		1
23	54			1
25	49.5		1
25	52.5				1
27	43		1
27	45.5			1
27	46		1
27	47		1
27	47.5		1
29	46.5		1
29	47		1
29	47.5	1
29	48	1
29	48.5	1
29	49.5			1
30	45.5			1
30	46			1
30	46.5			1
30	49	1

## Sheet: Rep2_Replication
Visit	Time at 4 N	Egress/Diappear	8N	16N	Remain 4N		Invasion	2N	4N	8N	16N	Egress
1	49		1				41.5	47.5	49	50.5		*
1	49.5			1			41.5	48.5	49.5	50.5	53	*
1	50		1				41.5	49	50.5	53		*
1	50.5		1				40.5	48.5	50	51.5		*
1	57		1				47.5	56	57	58		61
2	40.5		4				*		40.5	41.5		43
							*		40.5	41.5		43.5
							*		40.5	41.5		43.5
							*		40.5	41.5		43
2	41		1				*		41	42		43.5
2	41.5		1				*		41.5	42.5		*
2	48		1				41	47	48	49		*
2	50		1				41.5	48.5	50	55.5		*
2	51	1					*		51
3	40.5		4				*		40.5	41		43.5
							*		40.5	41.5		43
							*		40.5	41.5		43.5
							*		40.5	41.5		44
3	41		1				*	40.5	41	42		44
3	41.5		1				*	40.5	41.5	42.5		*
3	47.5		1				41	47	47.5	49		*
3	48.5		1				42		48.5	54		*
3	49.5		1				*	49	49.5	51		*
4	42.5				1		*		42.5			44
5	42.5	1					*		42.5			*
5	47			2			40.5	46	47	48.5	50.5	52.5
							*		47	48	49.5	50.5
5	47.5			1			44.5	46.5	47.5	48.5	50	51
5	48.5			1			*	47.5	48.5	49.5	51.5	*
5	49			1			41.5	48	49	50.5	52.5	*
6	42		1				*	41	42	42.5		45
6	52		1				42.5	50.5	52	54		*
6	52.5		1				42.5	50	52.5	57		*
6	54.5		1				45	53	54.5	56		*
8	50			1			42.5	49	50	51.5	53	57.5
8	51.5			1			43	50.5	51.5	53	55.5	57
8	52			1			43	51	52	53.5	55.5	56.5
8	57.5			1			44.5	56	57.5	58.5	61.5	65.5
9	40.5	1					*		40.5			42
9	41		1				*	40.5	41	42		44.5
9	48			2			41.5	47.5	48	49	50.5	52
							41.5	47.5	48	49	50.5	52
9	49			1			41.5	48	49	50.5	53	57
9	50			2			*	48.5	50	51	52	*
							43.5	49	50	51.5	53	59.5
9	54.5			1			45	53.5	54.5	55.5	57.5	62.5
9	56.5			1			47.5	55.5	56.5	58	59.5	61
9	57.5			1			45.5	56	57.5	58.5	61.5	65.5
10	43.5		1				*	43	43.5	44.5		46.5
10	45		3				41	44.5	45	46		48
							*	44.5	45	46		48
							*	44.5	45	46		48
10	45.5		4				*	44.5	45.5	46.5		48.5
							*	44.5	45.5	46.5		48.5
							*	44.5	45.5	46.5		48.5
							*	45	45.5	46.5		48.5
10	46	1	1				*	45	46	47		49.5
							*	45	46			46.5
10	46.5		2				*	45.5	46.5	47.5		49.5
							*	45.5	46.5	48		49.5
10	47.5			1			42	47	47.5	48.5	50	52
10	49			1			*	48	49	49.5	51	*
10	50.5		1				41.5	49.5	50.5	52.5		*
10	56.5		1				48	55	56.5	58		62.5
10	57			1			*	55.5	57	59	61	*
10	58			1			48.5	57	58	59	61.5	63
11	46			1			*		46	47	48	49.5
11	47			2			*	46	47	48	50.5	*
							*	46	47	48	49	50.5
11	47.5			1			*		47.5	49	51	*
11	48			1			*		48	49	50	52.5
11	48.5				1				48.5			*
11	49.5			1			43	48.5	49.5	50.5	52	53
12	40.5		1		1		*		40.5	41.5		44
12	42		1				*	41	42	43		45.5
12	42.5		1				*	41.5	42.5	43.5		45.5
12	47			1			*	46.5	47	48	49.5	54
12	50			1			43.5	49.5	50	51.5	53	55
12	50.5		1				*	48	50.5	53.5		*
12	51			1			42.5	49.5	51	52.5	54	56
12	53.5			1			44	52.5	53.5	55	57	*
14	43.5		1				*	43	43.5	44.5		47
14	44		1				*	43.5	44	45		47
14	44.5		2				*	43.5	44.5	45.5		47.5
							*	43.5	44.5	45.5		47.5
14	45		2				*	44	45	46		47.5
							*	44	45	46		48
14	45.5		2				*	45	45.5	46.5		48
							*	45	45.5	46.5		49
14	46	1					*	44.5	46			47.5
14	46.5		1				*	45.5	46.5	47		49.5
14	47		3		1		*	46.5	47	48		49.5
							*	45.5	47			*
							*		47	48		48.5
							*	46	47	49		50.5
14	47.5		2		1		*	46.5	47.5	50		51.5
							*	46.5	47.5			*
							*	47	47.5	48		*
14	48		1				*	46	48	49.5		*
14	60.5				1		49.5	59.5	60.5			*
15	43		1				*	42	43	44		46
15	43.5		1				*	43	43.5	44.5		47
15	44		2				*	43.5	44	45		47
							*	43	44	45		47.5
15	44.5		2				*	43.5	44.5	45.5		47.5
							*	43.5	44.5	45.5		47.5
15	45	1		1			*	44	45			46
							*	44	45	45.5	47.5	50
15	45.5		1	1			*	45	45.5	46.5	48.5	49.5
							*	44.5	45.5	46.5		48.5
15	46		1				*	45.5	46	47.5		49.5
15	47.5	1	1				*	46.5	47.5			48.5
							*	46.5	47.5	48.5		49.5
15	48		1				*	47	48	49		51.5
15	48.5	1					*	48	48.5			49.5
15	54.5			1			46	53.5	54.5	56.5	58.5	*
16	47.5			1			41	46.5	47.5	48	49.5	51.5
17	46.5			1			43.5	46	46.5	47.5	49.5	51
17	47.5			1			40.5	46.5	47.5	48.5	52	53.5
17	48			1			43.5	47	48	49.5	50.5	*
17	48.5			1			*		48.5	49.5		*
17	49.5		1	1			*	48.5	49.5	51		*
							*	48.5	49.5	51	51.5	*
18	49.5			2			44	48.5	49.5	50.5	51	*
							*	48.5	49.5	50.5	53	54
18	50.5			1			42.5	49.5	50.5	51.5	53.5	*
20	40.5		1				*		40.5	41.5		43
20	41				1		*	40.5	41			*
20	46.5			1			*	45.5	46.5	48	50.5	52.5
20	50			2			41.5	49	50	51	52.5	*
							41.5	49	50	51	53	54.5
21	46			2			*		46	46.5	49.5	51.5
							*	45	46	46.5	48	49.5
21	47.5			1			40.5	46.5	47.5	48.5	50	51.5
21	49.5			1			41.5	48.5	49.5	50.5	52.5	54.5
23	41		1				*		41	42		44
23	54			1			44	*	54	57	57.5	61
25	49.5		1				43	48	49.5	51		53
25	52.5				1		42	49.5	52.5			*
27	43		1				*		43	44.5		*
27	45.5			1			*	44.5	45.5	46.5	48.5	51.5
27	46		1				*	45.5	46	47		49.5
27	47		1				*	46	47	48.5		50
27	47.5		1				*	46	47.5	49		50
29	46.5		1				*	45.5	46.5	47.5		49
29	47		1				*		47	49.5		55.5
29	47.5	1					*	46.5	47.5			49
29	48	1					*	46.5	48			49
29	48.5	1					*	46.5	48.5			49
29	49.5			1			*		49.5	50	52.5	55.5
30	45.5			1			*	45	45.5	46.5	48	50
30	46			1			*	45	46	47.5	48.5	51.5
30	46.5			1			*	45.5	46.5	47.5	50	51.5
30	49	1					*	46.5	49			51.5

## Sheet: Rep3_4N
Visit	Time at 4 N	Egress/Diappear	8N	16N	Remain 4N		Time started:		Earliest 4N	Latest 4N			Time at 4 N	Egress/Diappear	8N	16N	Remain 4N
5	32.5		2				30 HPI		30.5	55			30.5		1
5	43		2				Total Counted						31		1
5	43.5		2				46						31.5
5	52.5			1									32
5	53.5			1				Total Egress	Total 8N	Total 16N	Total Remain		32.5		2
8	33.5		1					2	30	12	2		33
8	38.5		1										33.5		3
8	39		1										34
8	41		1										34.5
8	49.5			1									35
8	52.5	2											35.5
9	37		1										36
9	37.5		1										36.5
9	38.5		1										37		1
9	39		1	1									37.5		1
9	40		1										38
9	40.5		1										38.5		3
9	44.5		1										39		2	1
9	46			1									39.5
9	46.5			1									40		1
9	47.5			1									40.5		1
9	50.5			1									41		3
11	47.5			1									41.5
11	48			1									42		1
14	38.5		1										42.5
14	55		1										43		2
19	30.5		1										43.5		2
19	31		1										44
19	33.5		1										44.5		2
19	41		2										45
19	42		1										45.5				1
19	46		1										46		1	1
19	49.5				1								46.5			1
19	51			1									47		1
19	52.5			1									47.5			2
25	33.5		1										48		1	1
25	44.5		1										48.5
25	45.5				1								49
25	47		1										49.5			1	1
25	48		1										50
													50.5			1
													51			1
													51.5
													52
													52.5	2		2
													53
													53.5			1
													54
													54.5
													55		1

## Sheet: Rep3_Replication
Visit	Time at 4 N	Egress/Diappear	8N	16N	Remain 4N		Invasion	2N	4N	8N	16N	Egress
5	32.5		2				*	30.5	32.5	33		35
							*	32	32.5	33.5		*
5	43		2				35	42	43	43.5		45.5
							35	42	43	44		46
5	43.5		2				35	42.5	43.5	44.5		*
							35	43	43.5	44.5		46
5	52.5			1			45.5	52	52.5	53.5	55	*
5	53.5			1			46	53	53.5	55	56.5	*
8	33.5		1				*		33.5	34.5		*
8	38.5		1				31.5	38	38.5	40		42
8	39		1				31.5	38	39	40		42
8	41		1				31.5	39.5	41	42.5		45.5
8	49.5			1			42	48.5	49.5	50	52	53.5
8	52.5	2					42	49.5	52.5			56
							42	50.5	52.5			56
9	37		1				*	36.5	37	38		40.5
9	37.5		1				*	36.5	37.5	38		40
9	38.5		1				31	37.5	38.5	39.5		41.5
9	39		1	1			31	38	39	40		43
							*	37.5	39	40.5	43	*
9	40		1				31	39	40	41.5		44
9	40.5		1				*	39.5	40.5	41.5		44
9	44.5		1				32.5	43	44.5	46		49.5
9	46			1			*	42	46	52.5	53	*
9	46.5			1			40.5	46	46.5	48	49.5	50.5
9	47.5			1			40.5	46.5	47.5	48.5	50.5	51.5
9	50.5			1			43.5	50	50.5	51.5	53	54
11	47.5			1			*	47	47.5	48.5	50.5	*
11	48			1			*	47	48	49.5	50	*
14	38.5		1				31.5	38	38.5	39		*
14	55		1				41	53.5	55	57		*
19	30.5		1				*		30.5	32		33.5
19	31		1				*		31	31.5		*
19	33.5		1				*	32.5	33.5	34.5		*
19	41		2				33.5	40.5	41	42		*
							*	40.5	41	42		44.5
19	42		1				33.5	41.5	42	43.5		45.5
19	46		1				33.5	43.5	46	49.5		*
19	49.5				1		33.5	47	49.5			*
19	51			1			44.5	50	51	52	53	58
19	52.5			1			45.5	52	52.5	54	55.5	*
25	33.5		1				*		33.5	37.5		*
25	44.5		1				*	42.5	44.5	46.5		*
25	45.5				1		*	40.5	45.5			*
25	47		1				*	43	47	53		*
25	48		1				*	45	48	51.5		*

## Sheet: Rep4_4N
Visit	Time at 4 N	Egress/Diappear	8N	16N	Remain 4N		Time started:		Earliest 4N	Latest 4N			Time at 4 N	Egress/Diappear	8N	16N	Remain 4N
2	32		1				29 HPI		29.5	68			29.5		3
2	32.5		2				Total Counted						30		3		1
2	33.5		1				180						30.5
2	43		2										31		2
2	44.5		1					Total Egress	Total 8N	Total 16N	Total Remain		31.5				1
2	46		1					0	120	49	11		32		2
2	57.5			1									32.5		3
2	58			1									33
2	59.5			1									33.5		1
2	68				1								34		1
5	29.5		1										34.5		1
5	39.5		1										35		1
5	40.5		3										35.5
5	41		2										36		1
5	47		1										36.5		4
5	50			1									37		7
5	51.5			1									37.5		7
5	53.5			1									38		8
6	43		2										38.5		10
6	53.5			1									39		7		1
6	56			1									39.5		6
7	42		2										40		4
7	44		1										40.5		10
11	36.5		4										41		2
11	37		2										41.5		3		1
11	37.5		6										42		5		1
11	38.5		1										42.5		5
11	39		1										43		6		2
11	46.5			3									43.5		1		1
11	47			1									44		1		2
11	47.5			1									44.5		1
11	48			1									45		1	1
11	49			2									45.5
11	50			1									46		1	1
11	52				1								46.5			3
11	56			1									47		2	3
12	38		1										47.5			1
13	38		2										48			2
13	46			1									48.5
13	47			1									49		4	5
13	49			1									49.5		5	3
15	32		1										50		1	2
15	32.5		1										50.5		1
15	42		3										51			1
15	42.5		2										51.5		1	1
15	43.5		1										52			2	1
15	47		1										52.5			1
15	49		2										53			3
15	53			1									53.5			2
15	54			1									54			1
15	56.5			1									54.5			1
15	60			1									55
15	62			1									55.5
16	30		1										56			2
16	42.5		1										56.5			1
19	36		1										57
19	38		1										57.5			2
19	43				1								58			1
19	45		1	1									58.5
19	47			1									59
19	48			1									59.5			1
19	49			1									60			1
21	34		1										60.5			1
21	37		2										61			1
21	37.5		1										61.5			1
21	38.5		1										62			2
22	40.5		2										62.5
22	41.5				1								63
34	30		1										63.5			1
34	31		1										64			1
34	38.5		2										64.5
34	39		3										65
34	39.5		3										65.5
34	40		3										66			1
34	40.5		2										66.5
34	49.5			2									67
34	51			1									67.5
34	52			2									68				1
34	53			2
34	57.5			1
37	38		3
37	39		1		1
37	49		2
37	49.5		5
37	50		1
37	50.5		1
37	51.5		1
37	60.5			1
37	61			1
37	61.5			1
37	62			1
37	63.5			1
37	64			1
37	66			1
38	29.5		1
38	31		1
38	39		1
38	39.5		2
38	40		1
38	40.5		2
38	41.5		2
38	42				1
38	42.5		1
38	43		1
38	43.5				1
38	44				2
38	49.5			1
38	52.5			1
38	54.5			1
40	31.5				1
40	34.5		1
42	29.5		1
42	30				1
42	35		1
42	37		3
42	38		1
42	40.5		1
42	41.5		1
42	43		1
43	39		1
45	30		1
45	38.5		6
45	49			1

## Sheet: Rep4_Replication
Visit	Time at 4 N	Egress/Diappear	8N	16N	Remain 4N		Invasion	2N	4N	8N	16N	Egress
2	32		1				*	31.5	32	33		35.5
2	32.5		2				*	31.5	32.5	33.5		35.5
							*	31.5	32.5	33.5		35.5
2	33.5		1				*	32.5	33.5	34.5		38.5
2	43		2				35.5	42	43	44		*
							35.5	42.5	43	44		46.5
2	44.5		1				35.5	43.5	44.5	45.5		48
2	46		1				39.5	45	46	47		*
2	57.5			1			48	55.5	57.5	59	62	*
2	58			1			48.5	56.5	58	59.5	63.5	*
2	59.5			1			48	58	59.5	60.5	62	64.5
2	68				1		48	58.5	68			*
5	29.5		1				*		29.5	30.5		33
5	39.5		1				32	39	39.5	41		43
5	40.5		3				32	39.5	40.5	41.5		44
							32	39.5	40.5	41.5		*
							32.5	39.5	40.5	41.5		44
5	41		2				32.5	40	41	42		445
							32	40.5	41	42		44.5
5	47		1				31.5	45	47	49.5		*
5	50			1			43	49.5	50	51	52.5	*
5	51.5			1			44.5	51	51.5	53	54.5	*
5	53.5			1			46.5	52.5	53.5	54.5	56	*
6	43		2				34.5	42	43	44		46
							34.5	42	43	44.5		*
6	53.5			1			46	53	53.5	54.5	56	57.5
6	56			1			47.5	54.5	56	57.5	60.5	*
7	42		2				34	41	42	43		45
							34	41	42	43		45
7	44		1				35.5	43.5	44	45		47.5
11	36.5		4				*	36	36.5	37.5		40
							*	36	36.5	37.5		*
							*	36	36.5	37.5		40
							30	35.5	36.5	37.5		39.5
11	37		2				30	36.5	37	38		40
							30	36.5	37	38		40
11	37.5		6				30	36.5	37.5	38.5		*
							30	36.5	37.5	38.5		41
							30	37	37.5	38.5		41
							*	36.5	37.5	38.5		*
							30	36.5	37.5	38.5		41
							30	37	37.5	38.5		41
11	38.5		1				30	36.5	38.5	39		41
11	39		1				30	38.5	39	40		42.5
11	46.5			3			40	45.5	46.5	47.5	49.5	*
							40	45.5	46.5	47	48.5	*
							40	46	46.5	48	49.5	51
11	47			1			40	46	47	48	49.5	51
11	47.5			1			40	46.5	47.5	48.5	51	*
11	48			1			41	47	48	49	50.5	*
11	49			2			42.5	48	49	50.5	52	53
							41	47.5	49	50	52	*
11	50			1			42	49	50	51.5	53	*
11	52				1		40	49.5	52			*
11	56			1			45	55	56	57	59	*
12	38		1				29.5	37	38	38.5		*
13	38		2				30.5	37.5	38	39		41
							30.5	37	38	39		41
13	46			1			*	45	46	47	49	50
13	47			1			41	46.5	47	48	49.5	*
13	49			1			41	47.5	49	50.5	52	*
15	32		1				*	31.5	32	33		35
15	32.5		1				*	32	32.5	33.5		36
15	42		3				34.5	41.5	42	43		45
							34.5	41	42	43		45.5
							34.5	41	42	43		45
15	42.5		2				35	41.5	42.5	44		*
							35	41.5	42.5	43.5		45.5
15	43.5		1				36	42.5	43.5	45		47.5
15	47		1				36	45.5	47	49		51.5
15	49		2				*		49	49.5		52
							*		49	49.5		52
15	53			1			*		53	54	?	*
15	54			1			*	52.5	54	54.5	56.5	*
15	56.5			1			49	56	56.5	57.5	59	*
15	60			1			50.5	59	60	61.5	62.5	*
15	62			1			52	59.5	62	63.5	66.5	*
16	30		1				*		30	30.5		32
16	42.5		1				34	41.5	42.5	43.5		46.5
19	36		1				*	35	36	36.5		38.5
19	38		1				31	37.5	38	39		41.5
19	43				1			39.5	43			*
19	45		1	1			31.5	41.5	45	46.5		*
							39	44	45	45.5	47	48.5
19	47			1			41.5	46.5	47	48	49	51
19	48			1			39	46.5	48	49.5	51.5	54
19	49			1			41.5	48.5	49	50	51.5	*
21	34		1				*	32.5	34	36.5		*
21	37		2				29.5	36.5	37	38		*
							29.5	36.5	37	38		40
21	37.5		1				29.5	37	37.5	38.5		*
21	38.5		1				31	37	38.5	40		42
22	40.5		2				33	40	40.5	42		*
							31.5	39.5	40.5	42		44.5
22	41.5				1		33	40.5	41.5			*
34	30		1				*	29.5	30	31		33.5
34	31		1				*	30	31	31.5		*
34	38.5		2				31	38	38.5	40		42.5
							31	38	38.5	39.5		42.5
34	39		3				31.5	38.5	39	40		*
							32	38	39	40		42
							32.5	38	39	40		43
34	39.5		3				32	38.5	39.5	40.5		43
							31.5	38.5	39.5	40.5		43
							31.5	38.5	39.5	40.5		*
34	40		3				*	39.5	40	41.5		42.5
							32.5	39	40	41		*
							32.5	39.5	40	41.5		44
34	40.5		2				33	40	40.5	42		43
							32.5	40	40.5	42		45
34	49.5			2			42	48.5	49.5	50.5	52	55.5
							42	48.5	49.5	51	52.5	*
34	51			1			43.5	50	51	52	53.5	*
34	52			2			42.5	51	52	52.5	54.5	55.5
							43.5	51	52	53.5	55.5	56
34	53			2			43.5	*	52.5	53	54.5	57
							43.5	52	53	54.5	57	59
34	57.5			1			46	56	57.5	58.5	?	*
37	38		3				30.5	37.5	38	39		41
							30.5	37.5	38	39		41
							30.5	37.5	38	39		41.5
37	39		1		1		30.5	38	39			*
							30.5	38	39	?		42
37	49		2				41	48	49	50		53
							41	48.5	49	50		52.5
37	49.5		5				41	49	49.5	50.5		53
							41	48.5	49.5	50.5		52.5
							41	49	49.5	50.5		*
							41	48.5	49.5	50.5		*
							41	49	49.5	50.5		*
37	50		1				41	49.5	50	51		53
37	50.5		1				42	49.5	50.5	51.5		53.5
37	51.5		1				44	50.5	51.5	52.5		54.5
37	60.5			1			53	59.5	60.5	61.5	63	*
37	61			1			53	60	61		63.5	64
37	61.5			1			53	60.5	61.5	63	64.5	*
37	62			1			53.5	61	62	63.5	65.5	*
37	63.5			1			53.5	62	63.5	65	69	*
37	64			1			53.5	62	64	65.5	68.5	*
37	66			1			52.5	65	66	67.5	70.5	*
38	29.5		1				*		29.5	30		*
38	31		1				*	30	31	31.5		33.5
38	39		1				31.5	38.5	39	40		42.5
38	39.5		2				32	39	39.5	41		*
							31.5	38.5	39.5	40.5		43
38	40		1				31.5	39	40	41		*
38	40.5		2				32.5	39.5	40.5	41.5		44.5
							32	40	40.5	42		48
38	41.5		2				*	41	41.5	42.5		44.5
							*	40.5	41.5	42.5		45
38	42				1		*	38	42			*
38	42.5		1				36	41.5	42.5	43		45.5
38	43		1				35.5	42.5	43	44.5		*
38	43.5				1		*	43	43.5			*
38	44				2		*	43	44			*
							*	43	44			*
38	49.5			1			43	48.5	49.5	50.5	52	*
38	52.5			1			44	51.5	52.5	53.5	55.5	*
38	54.5			1			44.5	53.5	54.5	55.5	57.5	*
40	31.5				1		*	*	31.5			*
40	35.5		1				*	34	34.5	35.5		37.5
42	29.5		1				*	*	29.5	30.5		31
42	30				1		*	*	30			*
42	35		1				*	32.5	35	38.5		*
42	37		3				29.5	36	37	38		*
							30.5	36.5	37	38		40.5
							29.5	36	37	38		40.5
42	38		1				30	37	38	39		41.5
42	40.5		1				31.5	39.5	40.5	42		*
42	41.5		1				33	40.5	41.5	42.5		45
42	43		1				33	42	43	44		*
43	39		1				31	38	39	40		42
45	30		1				*	*	30	31		*
45	38.5		6				32	37.5	38.5	39.5		42
							32	38	38.5	39.5		42
							31	37.5	38.5	39.5		*
							31.5	37.5	38.5	39.5		41
							31	38	38.5	39.5		44.5
							31	38	38.5	39.5		*
45	49			1			42	48	49	49.5	51.5	*

[truncated: 8 more sheets: AsexualRep1_4N, AsexualRep1_Replication, Rep9_4N, Rep9_Replication, FemaleInvasionOrdered, FemaleMeasuresRep2, FemaleMeasuresRep3, FemaleMeasuresRep4]
