# Supplementary material for: Live imaging of the Cryptosporidium parvum life cycle reveals direct development of male and female gametes from type I meronts
Source: PLoS Biol. 2022 Apr 18;20(4):e3001604. doi: 10.1371/journal.pbio.3001604 (PMC9015140; doi:10.1371/journal.pbio.3001604)
Supplement: S3 Data — (XLSX) [file pbio.3001604.s010.xlsx]

## Sheet: TimingOfMerontsWOutcomes
	Time	Male	Female	Asexual	Not Observed
Rep4:V13:M1	1 day, 6:00:00			4	4
Rep3:V8:M1	1 day, 7:00:00			3	5
Rep4:V38:M1	1 day, 7:00:00			3	5
Rep3:V19:M1	1 day, 9:00:00			4	4
Rep3:V5:M1	1 day, 10:30:00			4	4
Rep4:V15:M1	1 day, 10:30:00			4	4
Rep9:V48:M1	1 day, 11:00:00			2	6
Rep4:V15:M2	1 day, 11:30:00			3	5
Rep9:V51:M1	1 day, 12:00:00			4	4
Rep9:V14:M1	1 day, 12:30:00			4	4
Rep9:V8:M1	1 day, 15:00:00			5	3
Rep3:V9:M1	1 day, 15:30:00	1	1		6
Rep9:V36:M1	1 day, 16:00:00	1	2		5
Rep9:V38:M1	1 day, 16:00:00	1	4		3
Rep3:V9:M2	1 day, 16:00:00	1	2		5
Rep3:V11:M1	1 day, 16:00:00	2	1		5
Rep9:V8:M2	1 day, 17:00:00			4	4
Rep2:V2:M1	1 day, 17:00:00		2		6
Rep2:V3:M1	1 day, 17:00:00	1	1		6
Rep3:V9:M3	1 day, 17:00:00		2		6
Rep2:V1:M1	1 day, 17:30:00	1	2		5
Rep2:V9:M1	1 day, 17:30:00	1	3		4
Rep2:V6:M1	1 day, 18:00:00	2	4		2
Rep2:V12:M1	1 day, 18:00:00	1	1		6
Rep2:V8:M1	1 day, 18:30:00	1	2		5
Rep4:V38:M2	1 day, 18:30:00	1			7
Rep3:V9:M4	1 day, 19:00:00	1	1		6
Rep9:V8:M3	1 day, 19:30:00			2	6
Rep3:V19:M2	1 day, 20:00:00	1	1		6
Rep2:V6:M2	1 day, 20:30:00		3		5
Rep3:V19:M3	1 day, 21:00:00	1	2		5
Rep3:V5:M2	1 day, 21:00:00	1	2		5
Rep9:V9:M1	1 day, 21:30:00	1	3		4
Rep4:V6:M1	1 day, 21:30:00	1	2		5
Rep4:V2:M1	1 day, 22:00:00		1		7
Rep4:V7:M1	1 day, 23:00:00		3		5
Rep9:V32:M1	1 day, 23:00:00	2	3		3
Rep4:V38:M3	1 day, 23:30:00		1		7
Rep9:V21:M1	2 days, 7:30:00	1	1		6
Asex:V6:M1	14:00:00			2	6
Asex:V7:M1	13:30:00			2	6
Asex:V10:M1	15:00:00			2	6
Asex:V25:M1	13:30:00			3	5
Asex:V25:M2	16:00:00			3	5
Asex:V32:M1	14:30:00			2	6
Asex:V40:M1	13:30:00			5	3
Asex:V41:M1	12:30:00			3	5

## Sheet: MaleProportionConfidenceInterva
male	female	unobserved			male/total observed	difference from mean	squares			weight
1	1	6			0.5	-0.175641	0.0308498			2
1	2	5			0.333333	-0.00897436	8.05391e-05			3
1	4	3			0.2	0.124359	0.0154652			5
1	2	5			0.333333	-0.00897436	8.05391e-05			3
2	1	5			0.666667	-0.342308	0.117175			3
	2	6			0	0.324359	0.105209			2
1	1	6			0.5	-0.175641	0.0308498			2
	2	6			0	0.324359	0.105209			2
1	2	5			0.333333	-0.00897436	8.05391e-05			3
1	3	4			0.25	0.074359	0.00552926			4
2	4	2			0.333333	-0.00897436	8.05391e-05			6
1	1	6			0.5	-0.175641	0.0308498			2
1	2	5			0.333333	-0.00897436	8.05391e-05			3
1		7			1	-0.675641	0.456491			1
1	1	6			0.5	-0.175641	0.0308498			2
1	1	6			0.5	-0.175641	0.0308498			2
	3	5			0	0.324359	0.105209			3
1	2	5			0.333333	-0.00897436	8.05391e-05			3
1	2	5			0.333333	-0.00897436	8.05391e-05			3
1	3	4			0.25	0.074359	0.00552926			4
1	2	5			0.333333	-0.00897436	8.05391e-05			3
	1	7			0	0.324359	0.105209			1
	3	5			0	0.324359	0.105209			3
2	3	3			0.4	-0.075641	0.00572156			5
	1	7			0	0.324359	0.105209			1
1	1	6			0.5	-0.175641	0.0308498			2
				Avg prob of male	0.324359	Sum of squares	1.42291		weight avg prob	0.315068
									weighted sum of squares	2.59306
		0.315068					0.0569162			0.0355214
						sample standard div	0.238571		weighted std div	0.188471
						standard div of mean	0.0467877		weighted std div of weighted mean	0.0376942
		1.58929
		0.124564
					from weighted
					68% confidence interval	0.315068	+/-	0.0376942		0.277374	to	0.352763
					95% confidence interval	0.315068	+/-	0.0738807		0.241188	to	0.388949
					99% confidence interval	0.315068	+/-	0.0972511		0.217817	to	0.41232
										2.21899	to	2.8221
										1.9295	to	3.11159
										1.74254	to	3.29856
