# Supplementary material for: Live imaging of the Cryptosporidium parvum life cycle reveals direct development of male and female gametes from type I meronts
Source: PLoS Biol. 2022 Apr 18;20(4):e3001604. doi: 10.1371/journal.pbio.3001604 (PMC9015140; doi:10.1371/journal.pbio.3001604)
Supplement: S4 Data — (XLSX) [file pbio.3001604.s011.xlsx]

## Sheet: Fig5G
Image	4N Rhop-	4N Rhop+	8N Rhop-	8N Rhop+						Image	4N Rhop-	4N Rhop+	8N Rhop-	8N Rhop+
cgd3_1710_20HPI_006	2			1						cgd3_1710_34HPI_001				1
cgd3_1710_20HPI_007			1							cgd3_1710_34HPI_002				1
cgd3_1710_20HPI_008	2		1	2						cgd3_1710_34HPI_003			2
cgd3_1710_20HPI_009			3							cgd3_1710_34HPI_004			1
cgd3_1710_20HPI_010	1			1		20HPI				cgd3_1710_34HPI_005	2		1
cgd3_1710_20HPI_011				2			% Rhop+	Total Parasites		cgd3_1710_34HPI_006	1
cgd3_1710_20HPI_012	1			1		4N	0	45		cgd3_1710_34HPI_007	1			1
cgd3_1710_20HPI_013	1		1	1		8N	41.4414	111		cgd3_1710_34HPI_008				1
cgd3_1710_20HPI_014				1						cgd3_1710_34HPI_009			1	1
cgd3_1710_20HPI_015				4						cgd3_1710_34HPI_010	1			1
cgd3_1710_20HPI_016				1		34HPI				cgd3_1710_34HPI_011	4		10	1
cgd3_1710_20HPI_018			1	1			% Rhop+	Total parasites		cgd3_1710_34HPI_012	1			3
cgd3_1710_20HPI_019				1		4N	0	15		cgd3_1710_34HPI_013			7
cgd3_1710_20HPI_020			1			8N	43.5484	62		cgd3_1710_34HPI_014	1		1	1
cgd3_1710_20HPI_021	1									cgd3_1710_34HPI_015			2	1
cgd3_1710_20HPI_022	1		1
cgd3_1710_20HPI_023	2									cgd3_1710_34HPI_017			1	1
cgd3_1710_20HPI_024	2		4	2						cgd3_1710_34HPI_018			1	2
cgd3_1710_20HPI_025	1		2	1						cgd3_1710_34HPI_019	1		1	1
cgd3_1710_20HPI_026			2	1						cgd3_1710_34HPI_020	1		2
cgd3_1710_20HPI_027	1		1							cgd3_1710_34HPI_021				1
cgd3_1710_20HPI_028	1		1							cgd3_1710_34HPI_022			1	5
cgd3_1710_20HPI_029			1							cgd3_1710_34HPI_023			2	3
cgd3_1710_20HPI_030	2		1							cgd3_1710_34HPI_024	1		1	1
cgd3_1710_20HPI_031	2		2	1	**					cgd3_1710_34HPI_025	1		1	1
cgd3_1710_20HPI_032			2	1
cgd3_1710_20HPI_033				1
cgd3_1710_20HPI_034	1			5
cgd3_1710_20HPI_035	2
cgd3_1710_20HPI_036	2			1
cgd3_1710_20HPI_037			4
cgd3_1710_20HPI_038			2
cgd3_1710_20HPI_039			3	3
cgd3_1710_20HPI_040	1			1
cgd3_1710_20HPI_041			1
cgd3_1710_20HPI_042	1		4
cgd3_1710_20HPI_043	2		1
cgd3_1710_20HPI_044			1	2
cgd3_1710_20HPI_045				1
cgd3_1710_20HPI_046			3
cgd3_1710_20HPI_047	2		4
cgd3_1710_20HPI_048	1		2
cgd3_1710_20HPI_049	2		1	1
cgd3_1710_20HPI_050			1
cgd3_1710_20HPI_051			1	3
cgd3_1710_20HPI_052	1		1
cgd3_1710_20HPI_053	1		2	1
cgd3_1710_20HPI_054			1
cgd3_1710_20HPI_055				1
cgd3_1710_20HPI_056	1		3
cgd3_1710_20HPI_057	2		2	2
cgd3_1710_20HPI_058			1	1
cgd3_1710_20HPI_059	5		2	1
cgd3_1710_20HPI_060	1

## Sheet: Fig5H
Image	4N HA-	4N HA+	8N HA-	8N HA+						Image	4N HA-	4N HAp+	8N HA-	8N HA+
20HPI_C1_HA-594_VVL_DAPI_001				1		* = no 4 or 8N parasites in field of view				34HPI_C1_HA-594_VVL_DAPI_001	1
20HPI_C1_HA-594_VVL_DAPI_002				2						34HPI_C1_HA-594_VVL_DAPI_002				5
20HPI_C1_HA-594_VVL_DAPI_003				3						34HPI_C1_HA-594_VVL_DAPI_003	2		1	2
20HPI_C1_HA-594_VVL_DAPI_004				12						34HPI_C1_HA-594_VVL_DAPI_004	1			3
20HPI_C1_HA-594_VVL_DAPI_005			1	2		20HPI				34HPI_C1_HA-594_VVL_DAPI_005				1
20HPI_C1_HA-594_VVL_DAPI_006			1	3			% HA+	Total Parasites		34HPI_C1_HA-594_VVL_DAPI_006	15		7	15
20HPI_C1_HA-594_VVL_DAPI_007				2		4N	0	26		34HPI_C1_HA-594_VVL_DAPI_007	1		6	7
20HPI_C1_HA-594_VVL_DAPI_008			1	3		8N	87.6068	234		34HPI_C1_HA-594_VVL_DAPI_008			8	6
20HPI_C1_HA-594_VVL_DAPI_009				1						34HPI_C1_HA-594_VVL_DAPI_009					*
20HPI_C1_HA-594_VVL_DAPI_010	3									34HPI_C1_HA-594_VVL_DAPI_010	7			4
20HPI_C1_HA-594_VVL_DAPI_011	1		1	6		34HPI	% HA+	Total Parasites		34HPI_C1_HA-594_VVL_DAPI_011	17		3	6
20HPI_C1_HA-594_VVL_DAPI_012				2		4N	0	193		34HPI_C1_HA-594_VVL_DAPI_012	9		4	5
20HPI_C1_HA-594_VVL_DAPI_013			1	1		8N	75.7895	475		34HPI_C1_HA-594_VVL_DAPI_013	2		4	7
20HPI_C1_HA-594_VVL_DAPI_014	1			2						34HPI_C1_HA-594_VVL_DAPI_014	1		1	2
20HPI_C1_HA-594_VVL_DAPI_015				1						34HPI_C1_HA-594_VVL_DAPI_015	14		9	27
20HPI_C1_HA-594_VVL_DAPI_017				8						34HPI_C1_HA-594_VVL_DAPI_016	5			7
20HPI_C1_HA-594_VVL_DAPI_018				2						34HPI_C1_HA-594_VVL_DAPI_017			3	11
20HPI_C1_HA-594_VVL_DAPI_019				4						34HPI_C1_HA-594_VVL_DAPI_018				12
20HPI_C1_HA-594_VVL_DAPI_020				2						34HPI_C1_HA-594_VVL_DAPI_019			1	3
20HPI_C1_HA-594_VVL_DAPI_021					*					34HPI_C1_HA-594_VVL_DAPI_020	14		5	16
20HPI_C1_HA-594_VVL_DAPI_022				2						34HPI_C1_HA-594_VVL_DAPI_021	8		1	6
20HPI_C1_HA-594_VVL_DAPI_023				3						34HPI_C1_HA-594_VVL_DAPI_022	6		3	7
20HPI_C1_HA-594_VVL_DAPI_024				3						34HPI_C1_HA-594_VVL_DAPI_023				2
20HPI_C1_HA-594_VVL_DAPI_025				4						34HPI_C1_HA-594_VVL_DAPI_024	4			4
20HPI_C1_HA-594_VVL_DAPI_026					*					34HPI_C1_HA-594_VVL_DAPI_025			1	11
20HPI_C1_HA-594_VVL_DAPI_027			1	4						34HPI_C1_HA-594_VVL_DAPI_026	2		5	6
20HPI_C1_HA-594_VVL_DAPI_028				1						34HPI_C1_HA-594_VVL_DAPI_027	2		1	7
20HPI_C1_HA-594_VVL_DAPI_029			6	2						34HPI_C1_HA-594_VVL_DAPI_028				1
20HPI_C1_HA-594_VVL_DAPI_030			2	4						34HPI_C1_HA-594_VVL_DAPI_029				11
20HPI_C1_HA-594_VVL_DAPI_031			1	1						34HPI_C1_HA-594_VVL_DAPI_030	4		1	3
20HPI_C1_HA-594_VVL_DAPI_032			1	2						34HPI_C2_HA-594_VVL_DAPI_001				4
20HPI_C1_HA-594_VVL_DAPI_033				2						34HPI_C2_HA-594_VVL_DAPI_002			4	4
20HPI_C1_HA-594_VVL_DAPI_034			1	3						34HPI_C2_HA-594_VVL_DAPI_003				4
20HPI_C1_HA-594_VVL_DAPI_035				3						34HPI_C2_HA-594_VVL_DAPI_004			2	9
20HPI_C1_HA-594_VVL_DAPI_036				4						34HPI_C2_HA-594_VVL_DAPI_005				4
20HPI_C1_HA-594_VVL_DAPI_037			1	5						34HPI_C2_HA-594_VVL_DAPI_006	6		3	2
20HPI_C1_HA-594_VVL_DAPI_038			1	4						34HPI_C2_HA-594_VVL_DAPI_007	1		2	7
20HPI_C1_HA-594_VVL_DAPI_039			1	1						34HPI_C2_HA-594_VVL_DAPI_008			1	12
20HPI_C1_HA-594_VVL_DAPI_040	1			2						34HPI_C2_HA-594_VVL_DAPI_009				5
20HPI_C1_HA-594_VVL_DAPI_041	12		1	4						34HPI_C2_HA-594_VVL_DAPI_010	1			1
20HPI_C2_HA-594_VVL_DAPI_002					*					34HPI_C2_HA-594_VVL_DAPI_011			1	6
20HPI_C2_HA-594_VVL_DAPI_003					*					34HPI_C2_HA-594_VVL_DAPI_012			1	1
20HPI_C2_HA-594_VVL_DAPI_004					*					34HPI_C2_HA-594_VVL_DAPI_013	1
20HPI_C2_HA-594_VVL_DAPI_005				3						34HPI_C2_HA-594_VVL_DAPI_014			2	4
20HPI_C2_HA-594_VVL_DAPI_006	1			2						34HPI_C2_HA-594_VVL_DAPI_015	1			3
20HPI_C2_HA-594_VVL_DAPI_007				1						34HPI_C2_HA-594_VVL_DAPI_016	15		5	11
20HPI_C2_HA-594_VVL_DAPI_008				1						34HPI_C2_HA-594_VVL_DAPI_018			1	3
20HPI_C2_HA-594_VVL_DAPI_009			1	5						34HPI_C2_HA-594_VVL_DAPI_019	8		1	5
20HPI_C2_HA-594_VVL_DAPI_010	1		1	13						34HPI_C2_HA-594_VVL_DAPI_020	7		3	8
20HPI_C2_HA-594_VVL_DAPI_011				1						34HPI_C2_HA-594_VVL_DAPI_021	2		2	2
20HPI_C2_HA-594_VVL_DAPI_012	1			5						34HPI_C2_HA-594_VVL_DAPI_022			1	5
20HPI_C2_HA-594_VVL_DAPI_013					*					34HPI_C2_HA-594_VVL_DAPI_023	27		8	23
20HPI_C2_HA-594_VVL_DAPI_014				2						34HPI_C2_HA-594_VVL_DAPI_024			6	14
20HPI_C2_HA-594_VVL_DAPI_016				3						34HPI_C2_HA-594_VVL_DAPI_025				3
20HPI_C2_HA-594_VVL_DAPI_017				2						34HPI_C2_HA-594_VVL_DAPI_026				1
20HPI_C2_HA-594_VVL_DAPI_018	1			5						34HPI_C2_HA-594_VVL_DAPI_027	1		5	4
20HPI_C2_HA-594_VVL_DAPI_019				1						34HPI_C2_HA-594_VVL_DAPI_028	1		1	4
20HPI_C2_HA-594_VVL_DAPI_020					*					34HPI_C2_HA-594_VVL_DAPI_029				4
20HPI_C2_HA-594_VVL_DAPI_021	1			1						34HPI_C2_HA-594_VVL_DAPI_030	7		1	4
20HPI_C2_HA-594_VVL_DAPI_022					*					34HPI_C2_HA-594_VVL_DAPI_031			1	6
20HPI_C2_HA-594_VVL_DAPI_023				3
20HPI_C2_HA-594_VVL_DAPI_024				6
20HPI_C2_HA-594_VVL_DAPI_025				4
20HPI_C2_HA-594_VVL_DAPI_026					*
20HPI_C2_HA-594_VVL_DAPI_027	2			5
20HPI_C2_HA-594_VVL_DAPI_028				10
20HPI_C2_HA-594_VVL_DAPI_029	1			1
20HPI_C2_HA-594_VVL_DAPI_030					*
20HPI_C2_HA-594_VVL_DAPI_031				2
20HPI_C2_HA-594_VVL_DAPI_032			2	5
20HPI_C2_HA-594_VVL_DAPI_033			1
20HPI_C2_HA-594_VVL_DAPI_034				1
20HPI_C2_HA-594_VVL_DAPI_035			1	5
20HPI_C2_HA-594_VVL_DAPI_036				2
20HPI_C2_HA-594_VVL_DAPI_037				1
20HPI_C2_HA-594_VVL_DAPI_038					*
20HPI_C2_HA-594_VVL_DAPI_039			1
20HPI_C2_HA-594_VVL_DAPI_040			1	1
20HPI_C2_HA-594_VVL_DAPI_041				3
20HPI_C2_HA-594_VVL_DAPI_042					*

## Sheet: Fig5I
Image	1N HA+	4N HA +	8N HA+	Ambiguous
ldh red ha green 018	5		1
ldh red ha green 017	3		1
ldh red ha green 016	3		3
ldh red ha green 015	3		2
ldh red ha green 014	1		1
ldh red ha green 013	2		2
ldh red ha green 012	1		3	2		in vivo	% HA+
ldh red ha green 011	3					1N	65.4088
ldh red ha green 010	8			1		4N	0
ldh red ha green 009	1		1			8N	30.8176
ldh red ha green 008	3		3			Ambiguous	3.77358
ldh red ha green 007	2		2
ldh red ha green 006	4		2
ldh red ha green 005	4		2
ldh red ha green 004	5		3
ldh red ha green 003	8		3
ldh red ha green 002	3		3
ldh red ha green 001	2		1
ldh green ha red 008	2		1
ldh green ha red 007	4		1
ldh green ha red 006	16		5
ldh green ha red 005	5
ldh green ha red 004	2		2	1
ldh green ha red 003	6			1
ldh green ha red 002	3		6
ldh green ha red 001	5		1	1
